# Supplementary material for: Association of polymorphic markers of genes FTO, KCNJ11, CDKAL1, SLC30A8, and CDKN2B with type 2 diabetes mellitus in the Russian population
Source: PeerJ. 2017 Jul 13;5:e3414. doi: 10.7717/peerj.3414 (PMC5511504; doi:10.7717/peerj.3414)
Supplement: Supplemental Information 1 — Two tabs are in the database - for type 2 diabetes patients and for control group with patients without impaired glucose metabolism: sample - the ID of a patient in the trial; PGTT - peroral glucose tolerance test; BMI - body mass index (kg/m 2); NbA1s - glycated hemoglobin (%). [file peerj-05-3414-s001.xlsx]

## Sheet: Case
Sample	FTO [rs8050136]	FTO [rs7202116]	FTO [rs9930506]	KCNJ11 [rs5219]	SLC30A8 [rs13266634]	CDKN2B [rs10811661]	CDKAL1 [rs7756992]	CDKAL1 [rs9465871]	CDKAL1 [rs7754840]	CDKAL1 [rs10946398]	Age	BMI	Basal glucose level	Glucose level 2 h after PGTT	Basal insulin level	Insulin level 2 h after PGTT	Glycated hemoglobin НbА1с	HOMA-b	HOMA-IR
1E	CC	AA	AG	Glu/Glu	CT	CT	AA	CC	CG	AC	51	36.8	10.3		10.4	103.4	7.3	15.3	8.8
2E	CA	GG	GG	Lys/Lys	CC	CC	AG	CT	CG	AA	70	34.9	7.4	12.6	7.7	153.8	9.7	42.2	6.7
3E	CC	AG	AG	Glu/Glu	CT	TT	AG	CT	CC	AA	64	24.3	8.3	11.9	6.9	71.6	7.9	73.1	6.8
4E	CC	AG	AA	Lys/Lys	CC	CT	AG	CT	CG	AC	58	29.3	8.3	10.8	5.8	100.6	4.9	68.8	6.5
5E	CC	GG	AA	Glu/Lys	CC	TT	AG	CT	CC	AC	63	29.6	9.4	11	17.5	81.3	5.5	40.2	9
6E	CA	AG	AA	Lys/Lys	CT	CT	AA	CC	CC	AA	38	37.9	7.8	13.3	21.1	107.4	7.1	55.1	5.5
7E	CC	GG	AG	Glu/Glu	CT	TT	AG	CT	CG	AA	77	37.8	8.1	12.4	14.1	141.5	6.6	39.1	5.3
8E	CA	AG	AG	Glu/Lys	CC	CT	AA	TT	CC	AC	74	25	9.5	14.1	14.5	141.4	8.9	58.5	6.4
9E	CA	AG	AG	Lys/Lys	CT	CT	AA	CC	CG	AA	68	25.2	10.2	13	18.5	91.6	4.7	62.2	8.8
10E	CC	AA	AG	Lys/Lys	CC	TT	AG	TT	CG	AA	64	29	9.5	11.8	5.4	125.8	9	59.8	8.6
11E	CA	AG	AG	Lys/Lys	CC	TT	AA	CC	CC	AC	52	32.2	8.7	10.6	10.5	117.9	5.3	37.8	7.5
29E	CA	AG	AG	Lys/Lys	CC	TT	AA	CT	CC	AA	45	27.9	9.4	9.1	14.3	57.7	6.3	51.7	4.9
12E	CA	AA	AG	Glu/Glu	CC	CC	AG	CT	CG	AC	41	37.3	7.6	12.8	6.9	51.4	4.1	65.7	5.8
13E	AA	GG	AG	Glu/Lys	CT	CT	AG	CC	GG	AA	77	34.4	10.4	10.6	17	139.4	5.3	43.7	7.8
14E	CC	AG	AG	Glu/Lys	CC	CC	AG	CC	CC	AA	45	24	9.2	12.1	21	41.9	4.3	56.3	7.6
15E	CC	GG	GG	Glu/Glu	CT	CT	AG	CT	CC	AC	72	27.1	8.6	11.5	7.4	80.6	5.4	41.2	7.5
16E	CC	AA	AG	Glu/Lys	CC	CT	AG	CT	GG	AC	60	25.7	10.3	14.3	6.4	74.8	7.2	15.4	9
17E	CA	AA	AA	Glu/Lys	TT	CT	AA	CT	CC	AC	67	27.7	6.5	10.4	20.1	35.5	6.2	25.4	6.2
18E	CA	GG	GG	Glu/Lys	CC	CT	AA	CC	CC	AC	54	33.6	8.8		16.5	90.3	6.3	71.6	5.2
19E	CA	AA	AG	Glu/Lys	TT	CT	GG	CT	CC	AA	67	22.9	11.6	11.4	21.4	71.4	5.7	21.5	4.1
20E	CA	AG	AG	Lys/Lys	CC	TT	GG	CT	CC	AA	57	25.1	11	12.6	21	111	7.5	47.1	8.3
21E	CA	AA	AG	Glu/Glu	CC	TT	AG	CT	CC	CC	58	21.4	11.8	11.5	15.3	106.6	6.3		5.5
22E	AA	AA	AG	Lys/Lys	CT	CT	AG	CC	CC	AA	74	36	9.4	11.3	12.9	72.5	4.8	68.7	7.4
23E	CA	AG	AG	Glu/Lys	CT	CC	AA	CT	CC	AC	54	35.3	9	9.4	21.6	87.7	10.3	32.4	6.5
24E	CC	AG	AG	Glu/Lys	TT	TT	GG	CC	CC	AA	66	31	10.8	14.1	19	79	7.5	37.5	7
25E	AA	GG	AG	Lys/Lys	CT	CT	AG	CC	CC	AC	37	27.5	8.9	11	16.6	110.3	5.9	57.9	7.5
26E	CC	AA	AG	Lys/Lys	TT	TT	AA	CT	CG	AA	59	31.3	7.4	12.7	14	106.4	7.3	17.2	6
27E	CA	GG	AA	Glu/Lys	CC	CC	GG	CC	CC	AA	68	28.2	10.5	12.1	22.3	108.3	8.2		6.2
28E	CA	AG	GG	Glu/Lys	CT	TT	AA	TT	CG	AC	57	30.7	11.3	9.5	7.9	82.1	6.1	66.9	8.8
30E	CC	GG	AG	Glu/Glu	CC	TT	GG	CT	CG	AA	60	22.8	7.8	13.4	12.2	88.4	5.8		6
31E	CC	AA	AG	Glu/Glu	CC	TT	AG	CT	CG	AC	61	33.4	7.8	12.4	11.2	106.6		48.2	7.6
32E	CA	AG	AG	Lys/Lys	CC	TT	AA	CT	CC	AC	53	25.1	11.2	11.9	21.5	102.9	6.7	50.6	5.5
33E	CA	GG	AA	Glu/Glu	TT	TT	AA	CC	CC	AA	69	33	9.2	12.8	19	79.1	4.6	29.2	6.6
34E	CA	AG	AG	Glu/Lys	CT	TT	AA	CC	CC	CC	61	36.2	7.9	12.6	13.7	122.8	9.8		6.4
35E	CA	AA	GG	Lys/Lys	CT	TT	AG	CT	CC	AC	61	31.3	8.3	8.8	17.2	120.3	10.1	45.1	8.5
36E	CC	AG	AG	Glu/Lys	CC	CT	GG	CT	CG	AC	66	36.8	9.8	9.8	16.1	112.4	6.7	28.7
37E	CC	AG	AA	Lys/Lys	TT	CT	AG	CT	CG	AA	69	20.1	8.7	10.7	6.4		5.6	35.1	6.9
39E	CA	AG	AA	Glu/Lys	CC	CT	AA	CT	CC	AC	59	27.8	8.8	10.4	10.9	74.9	6.3	32.4	6.7
40E	CA	GG	AG	Glu/Lys	CT	CC	AG	CT	CC	CC	54	33.4	11.2	13.2	9.7	77.6	11.1	24.1	6
41E	CA	AA	AG	Glu/Lys	CT	CC	AA	CC	CC	AC	49	27.9	10.7	11.6	15.2	74.4	9.8	51.3	7.2
42E	CA	AG	AG	Glu/Glu	CC	TT	AG	CT	GG	AC	53	40.9	9.1	12.9	14.5	156.4	7.2	51	6
43E	CA	AG	AG	Lys/Lys	CC	CT	AA	CC	CC	AA	46	26.1	8.3	11.9	5	93.9	8	72.4	7
44E	CC	AG	AA	Glu/Lys	CT	CT	AG	CT	CC	AA	48	32.4	10.4	11.9	11.5	93.3	6.8	49.4	6.7
45E	CA	GG	AG	Glu/Lys	CT	TT	AA	CC	CC	AA	74	22.4	10.2	12.7	21.7	69.3	7.4	47.9	5
46E	CA	GG	AG	Glu/Lys	CT	CC	GG	CC	CC	AA	68	27.4	7.4	13.7	10.6	44	7.6	35.9	6.4
47E	CC	AG	AA	Glu/Lys	CT	CC	GG	CC	CG	AA	73	27.4	11.5	12.4	20.5	145.1	8	44.7	4.4
48E	CA	AG	AG	Glu/Lys	CC	TT	AA	TT	CC	AC	63	30.4	7.8	11.8	8.3			73.1	8.7
49E	CA	AG	AG	Glu/Lys	CT	CT	AA	CT	CC	AA	76	25.7	10.5	12.2	20.1	100.9	8.6	46.4	7.7
50E	CC	AG	GG	Lys/Lys	CC	CT	AG	TT	CC	AC	51	34.2	11.7	11	23	93.5	4.7		7.4
51E	CA	AG	AG	Lys/Lys	CC	CC	AA	TT	CC	AC	70	24.1	7.3	13.3	8.6	79.1	8.1	48.6	5.5
52E	CC	AG	GG	Lys/Lys	CC	CT	AA	CC	CG	CC	57	37.6	8.1	11.2	8.1		6.5	53
53E	CC	AG	GG	Glu/Lys	CC	CC	AA	CT	CC	AC	77	34.3	7.2	12.8	20.5	115.5	9.5	68.2	8.2
54E	CA	AA	AA	Glu/Lys	CC	CC	AA	CC	CG	AA	70	24.3	8.3	13.3	20.3	106	5.1	62.8	6.1
55E	CA	AG	AG	Glu/Lys	CC	CC	AG	TT	CG	AC	49	36.6	10.3	12.7	5.1	43.9	7.5	57.8	5.8
56E	CA	AA	AG	Glu/Lys	CC	CC	AA	CC	CG	AA	50	30.9	9.9	10.7	10.5	68.7	5.1	79.2	6.4
57E	CA	AA	AA	Glu/Glu	CC	TT	AA	TT	CG	AC	54	29.3	8.5	13.1	9.3	73.7	9	66.1	6.5
58E	CA	AA	AG	Glu/Lys	CT	CT	AA	CT	CC	AC	72	32.9	9.8	10.3	20	137.3	6.6	48.6	4.2
59E	CA	AG	AG	Glu/Lys	CC	CT	AA	CT	CC	CC	51	32	9.9	12.9	18		4.8	65.4	7.9
60E	CC	AG	AA	Glu/Lys	TT	CT	AA	CT	CG	AA	67	36.9	10.1	10.9	17	138.6	8.9	35.3	5.4
61E	CA	GG	AA	Glu/Lys	TT	CT	GG	CT	CG	AA	59	32.8	9.2	14.1	16.6		10.6	41.3	5.3
62E	CC	GG	AA	Glu/Glu	CC	TT	AA	CC	CG	AA	36	37.2	11.9	14.1	10.3	73.7	8.4	47.9	7.1
63E	CC	AG	AA	Glu/Lys	CC	CC	AG	CT	CG	AA	46	24.9	12.1	9.2	11.1	99.9	6.4	53	8.3
64E	AA	AG	AA	Glu/Lys	TT	TT	AA	TT	CC	AA	47	28.7	10.1	12.8	6.7	105.5	7.5	33.4	8.5
65E	CC	AG	GG	Lys/Lys	CC	TT	AG	CC	CG	CC	75	24.1	9.5	12	14.8	137.1	7.5	49.2	5.4
66E	CC	GG	AG	Glu/Lys	CC	CT	AG	CT	CC	AC	68	39.4	6.9	14.4	14.2	35	7.5		7.5
67E	CC	AA	GG	Glu/Lys	CC	TT	AG	TT	CC	AA	54	31.7	8.5	12.6	20.5	77	5.9		5.7
68E	CC	AA	AG	Lys/Lys	CT	CT	AA	TT	CC	AA	38	25.6	8.6	10.4	6.2	99.7	6.9	45.9	5.4
69E	CC	AA	AG	Glu/Lys	CC	TT	GG	CT	CG	AA	61	23.8	8.6	11.4	17.7	66.9		44.8	6
70E	AA	AG	GG	Glu/Lys	CT	CT	GG	CT	CC	AA	61	22.6	11	9.8	18.3	95.5	7.7	38.2	6.4
71E	CA	AA	AG	Lys/Lys	CT	TT	AA	CC	CC	AC	57	27.1	10.3	13.1	8.7	47.8	6.2	52.7	6.6
72E	CA	AG	AA	Glu/Lys	CC	CT	AA	CC	CG	AA	61	33.8	8.4	11	22	124.1	11.8	25.2	8.1
73E	CA	AG	AA	Glu/Lys	CT	TT	AG	CC	CC	AC	59	22	7.3	13.3	14.5	133	8.6	77.9	6.2
74E	CA	AG	GG	Glu/Lys	CC	CT	AA	TT	CG	AA	48	23.5	11.9		15.6	60.7	5.2	59.7
75E	CA	AG	GG	Lys/Lys	CC	TT	AG	TT	CG	AC	64	24.4	9.2	13.2	11.2	75.3	11.6	61.6	8.3
76E	CA	AA	AG	Lys/Lys	CT	CT	AA	TT	CG	AA	54	35	7.4	13.5	20	78	5.6	49.7	4.5
77E	CA	AG	AG	Lys/Lys	CT	CC	AG	CC	CG	AA	70	39	9.3	13.1	17.3	106	7.8	48.3
78E	CC	AG	AA	Glu/Glu	CC	CT	AA	TT	CG	CC	59	41.2	11.1	9	17.1	101.5	5.4	29.7	8.8
79E	CA	AG	GG	Glu/Lys	CT	TT	AA	CT	CC	AA	62	30	7.6	9.8	19.1	71.2	7.8	43.7	6.7
80E	CA	GG	GG	Glu/Lys	CT	CC	AA	CC	CG	AA	61	34.4	10.2	11.5	5.5	71.9	8.4	56.8	7.4
81E	CC	GG	AG	Glu/Lys	TT	TT	AG	CT	CC	AA	54	37.6	7.3		13.8	94.1	9.3	48	8.5
82E	CA	AA	GG	Glu/Lys	CT	TT	GG	CT	CC	AA	68	37.3	10.3	11.8	16.7	107.1	6.7	58.5	5.9
83E	CC	AG	GG	Glu/Glu	CT	TT	AG	CT	CC	AC	63	25.5	11.1	12.2	8.2	97.4	5.4	62.7	6.5
84E	CA	AA	AG	Glu/Lys	CT	TT	GG	CC	CG	AA	69	33.6	10.6	11.5	20.5	94.4	7.4	23.3	7.1
85E	CC	AG	AA	Glu/Lys	TT	TT	AG	CC	CG	AC	57	35.2	8.9	11.3	20.1	101.3	6.7	32.9	8
87E	CC	AG	AG	Glu/Glu	CC	CC	AA	CT	GG	AA	54	35.5	12.1	13.9	7.6	95.5	4.8	62.7	8.5
86E	CA	GG	AA	Glu/Lys	CT	TT	AA	CT	CC	AA	72	34	8.5	10.4	16.9	66.5		38.4	7
88E	CC	AA	AG	Glu/Lys	CC	CT	AG	CT	CC	AC	61	34.4	9.3	11.7	18.8	74.1	9.7	54.2	5.5
89E	CA	AA	AG	Glu/Lys	CC	TT	AG	CC	CG	AA	59	26.5	10.2	12.8	20.2	97.2	8.1	39.4	7.1
90E	CC	AA	AG	Lys/Lys	CC	TT	AA	CC	CC	AA	58	31.1	11.1	10.3	24.2	48.4	4.9	39.3	8.7
91E	CA	AG	GG	Glu/Lys	CT	CC	AA	CT	CG	AC	67	24.4	9.8	13.9	23.7		6.9	19.9	4.7
92E	CA	AG	AG	Glu/Lys	CT	CT	AA	CT	CC	AC	66	29.2	9.1		9.3	74.5	7.3	52	7.1
93E	CC	AA	AG	Glu/Lys	CC	CT	AA	CT	CC	AA	50	34.8	9.7	11.2	19.3	102	7.2	60.4	8.2
94E	CC	AA	AG	Glu/Lys	CC	CC	AG	CT	CC	AC	42	31.1	11.3	12.8	12.4	61.4	9	25.2	6.7
95E	CC	AG	AG	Glu/Glu	CT	CT	AG	TT	CC	AA	69	36	8.1	12.7	18.1	91.8	6.4	61.5	4.4
96E	CA	AA	AG	Glu/Lys	CT	TT	AG	TT	CG	AA	45	28.6	10.3	13.5	13.2	95.3	6.4	74.7	5.9
97E	AA	GG	AG	Glu/Lys	CT	CT	GG	CT	CG	CC	49	21.6	11	13.4	13.6	33.2	4.1	36	5.9
98E	CC	AG	AG	Glu/Glu	CC	TT	AG	CT	GG	AC	57	30.6	9.8	10.8	19.3	58.1	9.4	34.2	6.3
99E	CC	AG	AG	Glu/Lys	CC	CT	GG	CT	CG	AA	64	26.8	9.3	11.7	12.2	50.4	11.9	53.2	4.8
100E	CA	AA	GG	Glu/Glu	CT	TT	AG	CT	CG	AA	63	32.1	8.7	13		92.5	6.9	49.3	5.4
101E	CA	AA	AG	Glu/Lys	CC	TT	AG	CT	CC	CC	58	30.1	9.2	11.1	10.1	107.7	8.9	36.7	4.9
161E	CC	AG	AG	Glu/Lys	CT	TT	AA	CC	CG	AA	73	32.3	9.4	13.2	6.2	92.2	7.2	46.8	5
102E	CA	AG	AG	Glu/Glu	CT	TT	AA	CT	CG	AC	45	35.7	10.9	12.8	22.6	51.7	7.7	45.6	9
103E	CC	AG	AG	Lys/Lys	CC	CC	AG	CT	CC	AC	44	25.3	7.4	13.5	9.8	70.4	6.2	78.2
104E	CC	AA	AA	Glu/Lys	CT	CC	AA	CT	CC	AA	49	33.4	10.7	11.4	13.6	102.7	7.1	29.9	4.9
105E	CA	AA	GG	Lys/Lys	CC	CT	AG	CC	CG	AA	47	34.9	7.9	14.1	24.8	91.6	7.2	22.1	7.5
106E	CA	GG	GG	Glu/Glu	CC	CT	AG	CT	CC	AA	50	23.4	9.2	13	18.4	77.6	9.3	56.4	6.2
107E	CA	AG	AG	Glu/Glu	CT	CT	AG	CT	CC	AA	57	27	11	11.7	6.9	105.6	7.1	48.2	7.5
108E	CC	GG	GG	Glu/Lys	CC	TT	AA	CT	CC	AA	61	31.8	9.2	11.2	14.6	114.4	9.5	74.8	7.8
109E	CA	AA	AG	Glu/Glu	CT	TT	AG	CT	CG	AA	65	33.1	9.7	11.2	16.8	103.2	4.6	72.4	8.1
110E	AA	AG	AG	Glu/Lys	TT	TT	AA	CT	CC	AA	62	30.5	11.1	12	15.5	120.8	5.2	54.6	5.1
111E	AA	AA	GG	Glu/Glu	CC	TT	AA	CC	CG	AA	72	26.6	8.2	13.7		99.5	7.6	37.5	6.7
112E	CC	AA	AG	Glu/Lys	CC	CT	GG	CT	CC	AC	52	33.2	9.6		18.1	99	5.1	64.8	5.7
113E	CC	GG	AG	Glu/Lys	CT	CT	AA	CT	CC	AC	72	29.5	8.7	11.8	6.2	156.7	8.4	33.6	6.8
114E	CA	GG	AG	Glu/Lys	CC	CT	AA	CC	CC	AC	64	30.5	10.9	12.5	15.8		6.9	35.6	8.6
115E	CA	AG	GG	Glu/Lys	CC	CC	AG	TT	CC	AC	73	36.3	8.7	11.8	20.2	114.7	8.4	57.1	7.5
116E	CA	AG	GG	Glu/Lys	TT	CT	AG	CT	CC	AC	49	25.4	8.2	10.1	9.9	82.3	8.7	37.5	8.8
117E	AA	AA	GG	Glu/Lys	CT	CT	AA	CC	CC	AC	60	35.4	11.1	12.8	18.1	83.8	9.7	60.7	7.3
118E	CA	AG	AG	Lys/Lys	CC	TT	AG	CT	CC	AA	61	26.9	7.7	10.5	8.4		5.3	39.1
119E	CA	AG	AA	Glu/Glu	CC	CC	GG	CT	CG	AC	73	36.9	10.7	11	5.6	112.3		45.3	6.7
120E	CA	AA	AG	Glu/Lys	CC	CT	AG	CC	CC	AA	59	27.4	11.3	8.8	8.7	30.7	9.1		7.8
121E	CA	AA	GG	Glu/Lys	CT	CT	AG	CT	CG	AA	64	22.3	10.1	9.7	11.6	55.2	11.7		6.1
122E	CC	AG	AG	Glu/Lys	TT	CT	AA	CT	CC	AA	53	29.1	8.9	13.4	16.6	60.9	5.9	41.2
123E	CC	AG	AA	Glu/Lys	CC	CT	AA	CT	CC	CC	63	26.2	9.3	14.2	12.4	103.5	8.1	52	8.5
124E	CC	AG	AA	Glu/Glu	CT	CC	AA	CT	CG	AA	58	27.8	7.8	10	10.8	102.3	10	23.6	5.8
125E	CC	AG	AG	Glu/Lys	CT	TT	AG	CT	CG	AC	63	33.2	7	14.5	10.7	123.1	8.4	23.6	7.4
126E	CA	AA	GG	Lys/Lys	CT	CC	AA	TT	CG	AA	41	23.9	7.6	12.1		121.5	5.6	31.9	6.2
127E	CC	AA	GG	Glu/Lys	TT	TT	AA	CC	CG	AA	42	29.2	11.1	10.4	23	55	8.1	33.8
128E	CA	AG	AA	Glu/Lys	CC	TT	AA	CT	CG	AC	64	29.4	8	12	15.5	114	9.4	47.2	4.9
129E	CA	AA	AG	Glu/Glu	CT	CC	AG	CT	CG	AC	64	35	10	12.4	20.6	119.2	9	29.3	5.2
130E	CA	GG	GG	Glu/Lys	CC	CT	AA	CT	CC	AC	77	25	9.2	12.7	5.9	128.8	7.9	35.2	6.6
131E	CC	GG	AG	Glu/Lys	CC	CT	AG	CC	CC	AA	64	30.5	8.5	13.1	15.4	101.1	8.6	31.8	4.2
132E	CA	AG	AA	Glu/Lys	CT	CT	AG	CC	CC	AA	63	27.6	10.8	12.6	9.1	135.5	4	47.4	4.2
133E	CA	AG	AA	Glu/Glu	CT	TT	AG	CC	CC	AA	58	35.3	8.1	13.1	18.4	87.1	5.3	32.1	8.3
134E	CC	AG	AG	Lys/Lys	TT	TT	AG	CT	CG	AA	74	38.3	7.2	11.9	17.4	97.9	7.7	22	6.9
135E	CC	AG	AG	Glu/Lys	TT	CC	AA	CT	CG	AC	48	28.3	7	12.5	18.9	52.7	4.2	71.2	8.7
136E	CA	AG	GG	Glu/Lys	CC	CT	AA	CT	GG	AA	58	34.2	8.8	10.7	15.7	49.6	8.4	20	7.2
137E	CA	AG	AA	Lys/Lys	CT	CT	AA	CT	CC	AA	75	29.9	9.1	12.2	25	77.3	7	67.2	7.1
138E	CA	AG	GG	Glu/Lys	CT	CC	AG	CC	CC	AC	67	34.6	7.2	12.5	10.2	61.5	10.5	42.2	6.7
139E	CA	AA	GG	Glu/Lys	CT	CT	AG	CC	CG	AA	50	28.6	9.9	12.1	17		10.4		7.7
140E	CA	GG	AG	Glu/Lys	CT	CT	GG	CT	CC	AA	67	37.1	9.7	14.4	7.5	62	6	29	7
141E	CC	AA	AA	Glu/Lys	CT	CT	AA	CC	CG	CC	46	32.5	10	11.7	16.9	71.2	5.1	43.1	7.5
142E	CC	AG	AG	Glu/Lys	CT	TT	GG	CT	CG	AA	34	35.2	9	14.3		68	6.9	71.2	5.1
143E	CA	AG	AA	Glu/Lys	CT	CC	AA	CT	CC	CC	69	29.9	12	10.4	14.2	114.1	4.7	28.6	8.2
144E	CA	AG	AA	Glu/Lys	CT	CT	AA	CC	GG	AA	59	27.7	7.5	14.2	15.7	94.1	6	62.1	5.2
145E	CA	GG	GG	Glu/Lys	CT	CT	AA	CT	CC	AA	61	32.7	9	11.1	13.1	94	4.4	74.4	7.7
146E	CA	GG	AA	Glu/Lys	CC	TT	AA	CT	CG	AA	54	29.4	9.2	14	11.1	144.9	4.7	39.7	6.5
147E	AA	AG	GG	Lys/Lys	CC	CT	AA	TT	CC	AC	62	29.8	7.8		15.7	80	6.5	62.2	8.9
148E	CA	GG	GG	Glu/Glu	CT	TT	AA	CC	CG	AA	53	31.6	9	11.4	18.3	103	11.8	72.7	5.9
149E	CC	GG	AG	Glu/Lys	CC	CC	GG	CT	CC	AA	60	26.1	9.7	13	9.4	37.6	8.4	45.8	7.8
150E	CA	AG	GG	Glu/Glu	CT	TT	AG	CT	CG	AC	45	31.5	8.7	10.8	9.7	106	10.1	68.3	6.3
151E	CA	AG	AA	Lys/Lys	CC	CT	AA	CC	CC	AA	58	34.4	10.9	10.6	20.5	94.8	6	49	9
152E	CC	GG	GG	Glu/Glu	TT	CT	AG	CT	CC	AC	57	29.6	8.3	11.2	5.8	152.1	7.6	27.5	6.7
153E	CC	GG	GG	Lys/Lys	CC	CT	GG	CT	CG	AC	73	27.1	9	12.2	15.7	55.5	6.2	35.2	5.8
154E	CC	AG	AG	Lys/Lys	CT	CT	AA	CC	CG	AA	70	31.2	11.9	13.4	19.3	135.9	7	67.6	5.7
155E	CA	AA	AG	Glu/Lys	CC	CC	AA	CC	CG	AA	53	33.6	10	9.1	19	61.8	11.3	27.2	7.7
156E	CA	AG	AA	Lys/Lys	CT	CT	AA	CT	CC	AA	74	24.2	8.2	14.1	10.4		8.1	59.5	7.6
157E	AA	GG	AG	Glu/Lys	TT	CC	AG	CT	CC	AC	49	27.4	10.8	10.7	13	125.6	7.1	53	6.2
158E	CC	AG	AA	Lys/Lys	CC	CT	AG	CC	CC	AA	47	27.5	9.8	13.1	22.7	135.6		56.4	6.2
159E	AA	AG	AG	Glu/Lys	CC	TT	AG	CC	CC	AA	53	24.6	9.1	12.8	7	116.5	8.9	48.5	7.1
160E	CA	GG	AG	Glu/Lys	CT	CC	GG	CC	CG	AA	54	33.3	9.7	10.9		108.2	7	53.9	7.2
162E	CA	AA	AG	Glu/Lys	CT	TT	GG	CT	CC	AA	65	31.4	8.3	11.3	7	57.3	7.4		8.5
163E	CC	GG	GG	Lys/Lys	CC	TT	AA	TT	CG	AA	57	30.9	11	10.6	12.7	70.3	4.7	21.7	4.8
164E	CA	AA	GG	Glu/Lys	CT	TT	AA	CT	CC	AA	65	32.9	10.9	9.4	20	52.5	5.3	36.9	5.7
165E	CA	AA	GG	Lys/Lys	CC	CT	AG	CT	CC	AC	63	35.6	7.3	12.3	24.3	82.3	5.9	69.9	7.8
166E	CA	AG	AG	Glu/Lys	CT	CT	AA	CT	CC	AA	58	24.8	8.9	11.9	13.6	111.2	10.9	42.7
167E	AA	GG	AG	Glu/Lys	CC	CT	AA	TT	CG	CC	64	35	7.8	9.2	22.1	62.2	7.1	52.9	6.7
168E	AA	AG	AA	Lys/Lys	CC	CT	GG	CC	CC	AC	68	26.5	10.8	13.4	15.7	75.2	7.8	51	8
169E	CC	AG	AA	Glu/Glu	CC	CC	AA	CC	GG	AA	60	25.8	10	13.6	8	140.6	11.3	54.7	8.6
170E	CA	AG	AG	Glu/Lys	CT	TT	AG	CC	CG	AA	41	30.3	7.3	11.9	22.7	68.2	4.7	64.8	5.9
171E	CA	AA	GG	Glu/Glu	CC	CT	GG	CC	CC	AC	71	29.8	8.6	12.5	21.8	84	10.9	23.3	6.8
172E	CA	GG	AG	Lys/Lys	CC	CC	GG	TT	CC	AA	64	31	9.9	13	21.4	130.2	8	42.6	5.6
173E	CA	AG	AG	Glu/Glu	CC	CT	AG	CC	CC	AA	73	30.5	8.3	11.2	13.5	94.2	7.3	54	5.3
174E	CC	GG	AG	Glu/Lys	TT	CC	AA	CT	CG	CC	75	23.3	8.6	11.7	10.4	113.9		29.5	7.8
175E	CC	AG	GG	Glu/Glu	CC	TT	AG	CT	CG	AC	61	30.1	9	12.8	11	96.7	7.8	19.7
176E	CA	AG	GG	Glu/Lys	CC	CT	AA	CT	CC	AA	76	33.2	10	14.5	7.1	129.3		28.3	8.5
177E	CC	AG	AG	Glu/Lys	CT	CT	AA	CT	GG	AC	63	40.6	11.7	11.9	15.8	145.2	8.7	51	5.4
178E	CC	AA	AG	Lys/Lys	CT	CT	AG	CT	CG	AA	68	28.8	9.2	13.5	17.8	48.3	6.9	61.2	4.8
179E	CA	AA	AG	Glu/Lys	CT	CT	AG	CC	CC	AA	61	35.8	9.8	11.1		85.8		42	7
180E	CA	AG	AA	Glu/Glu	CC	CT	AG	CT	CC	AC	70	28.7	10.4	12.9	19.9	87.4	8.2	16.4	7.8
181E	CA	AG	AA	Glu/Lys	CC	TT	GG	CT	CG	AA	70	25.1	8.3	12	10.8	101.8	6.9	76.8	6.9
182E	CA	GG	GG	Glu/Lys	CT	CT	AA	CT	CC	AA	67	27.4	11		24.4	72.2	4.7	53.7	8.1
183E	CA	AG	AA	Glu/Lys	CC	CT	AG	CT	CG	AA	68	30.1	9.4	13.1	8.6	75.9	8.4	23.1	4.1
184E	CC	AG	AA	Glu/Glu	CC	CC	AA	TT	CG	AA	70	38.7	10	11.6	14	33.8	7	56	6.3
185E	CA	GG	GG	Lys/Lys	CC	TT	AA	CT	CG	AC	68	25.4	11.2	11.1	20.9	68.1	10.5	42.9	8.3
186E	CA	GG	AA	Lys/Lys	CT	CC	AG	CC	CC	AA	72	35.2	9.9		17.3		8.7	71.3	6.8
187E	CA	AG	AA	Glu/Lys	CC	CT	AA	CC	GG	AA	45	31.1	7.9	13.8	9.5	127	5.7	78	5.3
188E	AA	GG	AG	Lys/Lys	CC	CT	AG	CT	CG	AA	77	27.5	9	13	19.3	112.4	11	53.2	5.8
189E	CA	AG	AA	Glu/Lys	CC	CT	AG	CC	CG	AA	55	33.4	10.5	10.4	16.1	106.5	7.6	72.2	8
190E	CC	GG	AG	Glu/Lys	CC	CT	GG	CT	CG	AA	58	33.7	11.2	11	19	150.4	4.5	60.1	6.6
191E	CC	AG	AG	Glu/Glu	CT	CT	GG	CC	CC	AA	68	34.5	7.9	11.3	6.7	146.2	6.2	39.1	5.6
192E	CC	AA	AG	Glu/Lys	CC	TT	AG	CT	CC	AA	59	25.9	11.2	11.7	11	111.2	10	71.9	7.3
193E	CA	AG	AA	Glu/Glu	CC	TT	AA	CT	CG	AC	61	40.5	8.1	12.6	8.1	120.8	7.2	52.9	7
194E	CA	GG	AG	Glu/Lys	CT	TT	AA	CT	CC	AC	68	33.8	11.1	13.2	14.2	147.4	4.8	62.9	8.4
195E	CA	GG	AG	Glu/Lys	CC	CC	AG	TT	CC	CC	67	28.3	7.8	12.4	19.7	98.8	6		5.9
196E	CA	GG	GG	Glu/Glu	CC	TT	AA	CT	CC	AA	75	38	10.5	11.5	7.7	75.4	8.7	50.6	6.7
197E	CC	AG	AG	Glu/Lys	CC	CC	AA	CT	CC	AC	68	22.4	9.6	12.9	13.1	83.5	5.3	26.4	8.7
198E	CC	AA	AG	Glu/Glu	CT	TT	GG	CC	CC	AA	58	30.7	9.1	9.9	24.9	105.6	7	56.3	6.1
199E	CA	GG	GG	Glu/Lys	CC	TT	AG	TT	CC	AA	72	28	7	12.4	21.4	69.2	7.5	30.3	8.8
200E	CA	AG	AG	Glu/Lys	CC	TT	AG	TT	CG	AA	49	27.3	10.6	12		108.5	5.5	56.5	7.2
201E	CC	AA	AG	Glu/Glu	CC	TT	AA	CC	CG	AA	72	33.4	11.4	14.4	22.6	106.3	6.9	79.1	6.4
202E	CA	AA	AG	Glu/Lys	CC	TT	AA	CT	CG	AA	36	30.4	10	13.9	13.6	124.9	4.5	48.9	4.7
203E	CA	AG	GG	Glu/Lys	CT	TT	AA	TT	CC	AA	44	31.4	9.9	13.4	16.2	79.5	5.9	50.6
204E	CA	AG	AG	Glu/Glu	CT	CC	AG	TT	CG	AC	60	33.4	7.8	12.4	17.8	96.4	6.7	74.3	7.7
205E	CA	AG	AG	Lys/Lys	CT	CC	AA	CT	CG	AC	48	27.4	10.5	12.9	13.7	151.6	10.3	56.4	8.1
206E	CA	GG	GG	Glu/Glu	CC	CT	AG	CT	CC	AC	56	24.2	11.9	9	21.4	65.6	8.9	78.9	8.1
207E	CA	AA	AA	Glu/Lys	CC	CT	AA	CT	CG	CC	52	33	9	12.4	8.6	92.6	4.4	61.5
208E	CA	AA	AA	Lys/Lys	CT	CC	AA	CT	CG	AA	58	26.2	10.9	14.3	17	61.5	9.8	70.6	5.4
209E	CA	AG	AA	Lys/Lys	CC	CC	AA	CC	CG	AA	37	31.9	8.9	11.1	9.3	88.4	5.1	46.1	4.6
210E	CC	AG	AG	Glu/Glu	CT	TT	AG	CC	CC	CC	49	29.6	10.9	14.4	13.9	57.1	7.1	66	7
211E	CA	AG	AA	Glu/Lys	CC	TT	AA	TT	CC	AA	67	22.9	9.1	11.4	11.9	110.7	5	71.1	8.5
212E	CC	AG	GG	Lys/Lys	CT	TT	AA	CT	CG	AC	49	26.6	9.8	12.2	7.3	70.7	8.6	52.8	6.7
213E	CC	AG	AG	Glu/Lys	TT	CT	AG	TT	CG	CC	71	23	8.1	13.2	18.5	84.8	8.5	28.4	7.7
214E	AA	AA	AA	Glu/Glu	TT	CT	AG	TT	CC	AA	68	23.7	10.2	11.9	15.4	42	6.8	43.7	6.4
215E	CA	AG	GG	Glu/Glu	CT	CT	AA	CT	CC	AC	67	31.8	7.7	13.3	11.2	123.7	4.3	19.4	8
216E	CA	AG	AG	Glu/Lys	CC	TT	AG	CT	CC	AA	75	36	11.8	12.4	22.3	68	4.2	52.3	8.5
217E	CC	AG	GG	Lys/Lys	CC	TT	AG	CC	CC	AA	63	38.6	9.6	13.9	13.5	144.6		61.4	7.1
218E	AA	AA	AA	Glu/Lys	CC	CT	GG	CT	CC	CC	73	24.7	9.4	13.9		65.3	9.7	16.8	4.9
219E	CA	AG	GG	Lys/Lys	CC	TT	AG	CT	GG	AA	54	21.1	7.6	11.8	18.2	100	10.2	39.7	6.9
220E	CA	GG	AG	Glu/Lys	CC	CT	GG	CT	CG	AA	75	25.4	9.9	13.8	11.3	106	6.5	63.7	8.5
221E	CA	AA	AG	Glu/Lys	TT	CT	AG	CT	CC	AA	64	30.3	10.8	12.9	16.5	103.2	6.7	57.6	4.8
222E	CC	AA	AA	Lys/Lys	CT	CT	AG	CC	CG	AA	73	31.7	9	12.6	11	86.3		63.3	5.3
223E	CA	AA	AG	Lys/Lys	CT	TT	AA	CT	CC	AC	48	32.8	7.1	12.1	12.7	87.9	7.6	26.8	8.3
224E	CA	AA	GG	Glu/Glu	CC	CT	AG	CT	CC	AA	58	34.8	8.7	12.4	22.5	101.1	10.8	54.5	8.7
225E	CA	AG	GG	Lys/Lys	TT	CC	AA	CT	CG	AC	56	40.4	8.1		7.8	93.8	9.7	35.8	5.7
226E	CA	AA	AG	Glu/Lys	CC	CC	AA	CC	CG	AA	67	31.3	9.2	13.1	22.3	79.4	9.7	71.8	7.9
227E	CA	AG	GG	Glu/Glu	CT	CT	AA	CT	CC	CC	58	28.2	10.8	12.7	19	75	9.7	33.5	6.2
228E	CA	AG	AG	Glu/Glu	CC	TT	AA	CT	CG	AA	56	34.9	7.2	12	15.7	87	6.1	43.9	5.6
229E	CA	AG	AG	Lys/Lys	CT	CC	AA	CT	CC	AA	73	33.1	10.6	11.5	8.7	128.9	6.9	50.6	4.5
230E	CC	AA	AG	Glu/Lys	CC	CT	GG	TT	CC	AC	56	25.2	10.2	10.8	10.4	113.1	11.2	42.2	8.2
231E	CA	AG	AA	Glu/Lys	CT	CT	AA	CT	CG	AA	62	22.1	10.6	11.2	7	99.9	5.1		5.7
232E	CA	AG	AG	Glu/Lys	CT	TT	AA	TT	CG	AA	66	25.7	10.8	14.5	8.4	80.3	7.7	57.1	6.2
233E	CC	AA	AG	Glu/Lys	CT	TT	AA	CT	CC	AA	69	23.6	9	14	14.3	76.9	8.3	21	6.9
234E	AA	AA	GG	Lys/Lys	CT	CT	GG	CC	CG	AA	40	31.3	10		11.5	109.4	8.5	46	7.8
235E	CA	AG	AG	Glu/Lys	CC	TT	GG	CT	CC	AA	70	37.7	9	12.4	20.5	148.2	10.7	66.8	7.1
236E	CA	AG	AA	Glu/Glu	CC	TT	GG	CT	CG	CC	55	22.4	10.2	13.4		58.6	7.6	67.9	6.3
237E	CA	AG	AA	Glu/Glu	CC	CT	AG	CT	CG	AA	60	38.6	11.4	12.4	24	69.8	7	46.2	8
238E	CA	GG	AA	Glu/Lys	CC	CT	AA	CT	CC	AA	47	25.2	11		22.6	43.8	5.5	43	8
239E	CA	AG	AA	Lys/Lys	CC	CT	AA	CC	CC	AA	54	30.7	8.4	13.5	18	76.7	5.9	18.1	6.9
240E	CA	AA	AA	Glu/Glu	CT	TT	AA	TT	CC	AA	69	34.8	7.1	11.8	11.7	103.5	7.9	29.7	5.6
241E	CA	AA	AG	Glu/Glu	CT	CC	AA	CT	CG	AA	46	41.3	8.6	11.4	19.6		7.3	50.6	8.1
242E	CC	AG	GG	Lys/Lys	CT	TT	AG	CT	CG	AA	63	26.8	8.1	13.4	5.2	116.3	4.2	27.1	4.1
243E	CC	AG	AG	Glu/Lys	CT	CT	AG	CT	CC	AA	66	30	11	12.3	18.2	65.9	6.1	74.2	7.5
244E	CA	AG	AG	Lys/Lys	CT	CC	AA	CT	CC	AA	65	23.7	9	13	13.1	129.6	4.6	66.7	7.3
245E	CA	AG	AG	Glu/Glu	TT	TT	AA	CC	CC	AA	55	33.9	11.1	12.1	12.7	78.3	9.8	31.2	6.7
246E	CC	GG	AA	Glu/Lys	CT	CC	AA	CC	CG	AC	50	31.4	7.4	12.5	16.5	101.1	9.1	38.1	7
247E	CA	GG	GG	Glu/Lys	CT	CT	AA	TT	CC	AA	71	36.4	8.8	12.2	22.9	89.1	7.1	47.5	4.5
248E	CA	AA	AA	Glu/Lys	CC	CC	AA	CT	CC	AA	57	35.9	6.6	11.4	13.2	108.9	9.2	44.4	6.1
249E	CC	AG	AG	Glu/Lys	CC	CC	AG	CT	GG	AA	71	36.5	10.3	12.2	19.8	91.3	5.3	52	7.1
250E	CC	AG	AG	Glu/Lys	CT	TT	AG	TT	CC	AA	74	32.5	7.6	13.1	19.3	42	5.8	46.3	6
251E	CA	AG	GG	Lys/Lys	CC	CT	GG	CT	CG	AC	56	27.5	7.7	13.6	14.1	53.2	8.8	22.4	7.4
252E	CA	AA	AA	Glu/Glu	CC	CC	AA	CC	CC	AA	60	31.4	9.1	11.8	6.9	96.7	5.6	61.6	7.3
253E	CA	AG	AA	Glu/Glu	CT	CC	AG	CT	CG	AA	52	34.1	9	13.7	16.8	46.6	5.7	60.1	6.5
254E	AA	AG	AG	Glu/Lys	CC	CC	AG	CC	CC	AA	57	37.8	9.8	12.4		117.3	7.8	59.6	4.5
255E	CA	AG	AG	Lys/Lys	CC	CT	GG	CT	CG	AC	77	26	9.9	12.9	9.7	73.1	4.3	46.8	6.5
256E	CA	GG	AG	Glu/Lys	CC	CT	AA	CC	CC	AC	65	31.8	7.9	10.5	18.4	93.7		32.6	7
257E	CA	AA	AA	Glu/Lys	CC	CT	GG	CT	GG	AA	72	23	11.3	10.9	24.5		8.4	43.5
258E	CC	AG	GG	Glu/Lys	CC	CT	GG	CT	CC	CC	49	37.6	11.2	12.3	5.8	133.3	5.9	44.2	6.8
259E	CC	GG	AG	Glu/Lys	CT	TT	AG	TT	CG	AA	63	22.9	9.9	12.8	14.6	108.9	7	60.9	4.3
260E	CA	AG	AA	Glu/Lys	CC	TT	AA	CC	CC	AC	65	23.3	11.6	14	10.2	113.6	7.5	53.4	7.1
261E	CA	AG	GG	Glu/Glu	CC	TT	AG	TT	CG	AC	65	21.7	8.4	10.6	8	82.9	7.1	54.6	7
262E	CA	AG	AG	Glu/Lys	CT	CC	AG	CT	CC	AA	70	23.9	10	13	16.7	61.3	6	19.8	8.6
263E	CA	AG	AG	Glu/Lys	CT	TT	GG	CT	CG	AA	71	33.3	9	11.7	20	117.6	5.3	54.8	8.5
264E	CA	GG	AG	Glu/Lys	CC	TT	GG	TT	CC	AA	59	26.8	7.9	10.9	14	105.3	7.8	73.5	6.2
265E	CA	AA	AG	Glu/Lys	CC	CC	AG	CC	CG	AA	37	37.1	9	12.5	9.2	74.6	6.7	62	5.3
266E	AA	AG	AA	Glu/Lys	CC	CT	AA	TT	CC	AA	68	40.9	11.3	12	11.8	35.5	5.1	28.1	5
267E	CA	AG	AG	Glu/Glu	CT	CT	AA	TT	CG	AA	58	27.5	11.1	13.3	6.2	96	8.3	34.1	7.6
268E	CA	AA	AA	Glu/Glu	CC	TT	AA	CC	CG	AA	60	28.2	8.9	9.9	11.6	49.4	6.2	42.8	7.8
269E	CC	GG	AG	Glu/Lys	CT	CT	AG	CC	CG	AA	64	22.8	8.3	11.3	13.8	101.5	7.6	56.7	6.8
270E	CA	AA	AG	Glu/Lys	CT	CC	AA	CC	CG	AA	58	27.5	8.6	13.4	14.5	109.9	6.4	78.8	6.1
271E	CA	AG	AA	Glu/Lys	CC	CT	GG	CT	CC	AA	66	23.6	10.4	11.4	16.4	66	4.8	25.8	6.7
272E	CC	AG	AG	Glu/Lys	CC	CC	AA	CC	CC	AC	70	23.8	7.9	11.2		70.7		56.5	8
273E	CC	AA	AA	Glu/Glu	CC	TT	AG	CT	CC	AA	69	29.9	9.6	11.8	18.2	100.9	7.7	48.4	8.1
274E	CA	AA	GG	Glu/Lys	CT	CT	AA	TT	GG	CC	55	36.6	10.1		14		4.1	52.7	7.4
275E	CA	AG	AG	Lys/Lys	CT	TT	GG	CT	CG	AC	76	25.6	9.4	14.3	12.4	55.4	9.9	25.5	7.2
276E	CA	AA	AG	Lys/Lys	CC	CT	AA	CC	CG	AC	61	30.4	8.8	12.4	17.4	71.8	4.4	20.9	5.8
277E	CA	AG	AG	Glu/Lys	CC	CC	AG	CT	CG	AC	61	35.9	7.6	11.8	6.5	125.7	8.1	47.2	6.8
278E	AA	AG	AG	Glu/Lys	CT	CT	AG	CC	GG	AA	72	40.4	10.9	13.4	12.9	71.3	8.6		5.1
279E	CC	AG	AG	Glu/Lys	CC	CT	GG	CC	CC	AA	60	33.7	9	13.1	7.6	102.5	6.9	22.4	5.5
280E	CC	GG	AG	Glu/Lys	CT	CT	AG	CT	CG	AC	68	43.5	8.3		13.2	87.3	6.1	34.4	7.4
281E	AA	AG	AG	Glu/Lys	CT	CC	AA	CT	CG	CC	57	27.1	9.7	13.8		79.2	10.5	34.9	01,04,8921
282E	CA	GG	AG	Glu/Glu	CC	CC	AG	CC	CG	AC	70	27.7	8.5	14.5	19.6	86.9	5.1	33.7	7.3
283E	CA	AG	AG	Glu/Lys	CC	CT	AG	TT	CG	AA	59	41.8	8.9	11.8	15	84.6	8.4	49.8	5.5
284E	CA	AG	AG	Glu/Lys	CC	CT	AA	CC	CC	AC	75	30.5	9.2	13.1	10.8	73.5	11.1	24.9	8.4
285E	CA	AG	AG	Glu/Lys	CT	TT	AA	CT	CG	AC	63	29.3	11.4	13.9	11.7	150.2	9.3	55.3	7.3
286E	CA	AG	GG	Glu/Lys	CT	CT	AA	CT	CG	AA	60	22.4	9.4	11.6	20	133	5.6	31.3	6.1
287E	CA	AA	AG	Glu/Lys	CC	TT	AA	CC	CG	CC	70	31.7	9.7	12.4	5.8	131.5	8.6	40.8	7.8
288E	CA	AA	AG	Lys/Lys	CT	TT	GG	CC	CG	AA	61	32.2	10.4	13.6	6.4	96	8.3	56.8	6.3
289E	CC	AA	AG	Glu/Lys	CT	CT	GG	CT	CC	AA	37	25.6	8	13.3	13.7	123.7	4.7	61.2	7.5
290E	CC	GG	AG	Glu/Lys	CC	CT	AG	TT	CC	AA	56	35.1	6.9	13.3	5.3	113	5.9	38.4	5
291E	CA	AG	AG	Glu/Lys	CT	CT	AA	CC	CC	AA	63	36.4	10.7	12.8	5.5	110.2	4.2	23.2	6.5
292E	CC	GG	GG	Lys/Lys	CT	CT	AA	CT	CG	AC	38	20.5	8.3	12.1	22.4	64.1	5.4	37.9	4
293E	CA	AA	AG	Lys/Lys	CC	TT	AA	CT	CC	AC	66	36.1	9.7	12.8		116.4	10.6	70.5	7.6
294E	CC	AG	GG	Glu/Lys	CT	TT	GG	CT	CC	AA	58	23.4	9.5	10.9	12.3	119.3	7.7	48.1	8.9
295E	CC	AG	AG	Glu/Lys	CC	CT	AG	CC	GG	AA	55	37	8.7	12	12.3	73	9.5	29.5	5.6
296E	CC	GG	GG	Glu/Lys	CC	CT	GG	CT	CC	AA	69	29.3	10.2	10.8	13.4	112.5	6.8	37.5	5.5
298E	CC	GG	AG	Glu/Lys	CC	CT	AA	CT	CC	AA	71	25.8	8.8	9.8	11.4	106.5	6.8	36.1	7.5
299E	CC	AG	GG	Glu/Lys	CC	CT	AA	CC	CG	AA	51	29.5	7	13.5	5.7	110.2	8.4	65.3	5.2
300E	CA	GG	AA	Lys/Lys	CC	CT	AA	CT	GG	AC	74	28.7	7.9	9.9	17.5	86.4	7.4	27.3	6.4
301E	CA	AG	AG	Glu/Glu	CT	CC	AA	CC	CC	AC	64	25.5	10.2	11.6	13.3	123.6	4.1	33.2	4.3
302E	CA	AG	AA	Glu/Lys	CT	CT	AG	CT	CC	AA	65	32	9.2	11.5	5.7	103.7	4.5	54.6	8
303E	CA	AG	AG	Glu/Glu	CC	CT	AA	CC	CC	AC	74	33	8.7	11.3		63.5	5.3	32.8	4.6
304E	CA	AG	AA	Glu/Glu	CC	CC	AA	CT	CG	AC	68	30.2	10.4	12.9	11.2	92.7	7.1	38.9	6.3
305E	CA	AG	AG	Glu/Lys	CC	CT	AA	CT	CG	AA	65	28.9	9.8	10.7	17.3	107.3	10.5	48
306E	CA	AG	AG	Glu/Lys	CC	CT	AA	TT	CC	AA	49	23.8	9.9	13.6	14.4	64.1	6.1	35.3	6.7
307E	CA	AA	AA	Glu/Lys	CC	TT	AG	CC	CG	AC	55	34.8	8	10.7	17.7	114.5	10.9	60.5	6.5
308E	CA	AG	AG	Glu/Lys	CT	CT	AG	CC	CG	AA	59	34.7	8.7	13.3	22.6	130.7	11.5	51.6	4.7
309E	CA	AG	GG	Lys/Lys	CT	CC	AA	CC	CG	AC	53	33.8	11	13.1	17.2	83.9		32	6
310E	AA	AG	AG	Glu/Lys	CT	CT	AG	CT	CG	AC	60	29.8	10.3	12.7	15.8	103.7	7.8	43.4	6.5
311E	CC	GG	AG	Glu/Lys	CC	CC	AG	CT	CC	AA	53	29.1	9.4	13.9	23.8		4.8		7.3
312E	CA	AG	AG	Lys/Lys	CT	CT	AA	CT	CG	AA	51	34.8	8	12.8	20.1	63.8	7.5	24.3	5.7
313E	CA	AG	AG	Glu/Lys	CT	CT	AG	CT	CC	AC	59	36.1	8.9	12.3	12.6	138.6	7	55.6	6.3
314E	CC	GG	AG	Glu/Lys	CC	CT	AA	CT	GG	AC	75	26.1	9.3	14.3	15.9	108.3	9.3	54.8	8
315E	CC	AA	AG	Glu/Lys	CT	CT	AA	CT	CG	AA	52	33.7	11.5	9.7	13.4	68.6	6.3	47.8	6.6
316E	CC	AG	AA	Glu/Lys	CC	TT	GG	CC	CG	AA	64	36	8.5	13.7	11.3	136.7	8.7	63.1	7.1
317E	CC	AG	AG	Glu/Lys	CC	TT	AA	CT	CG	AC	67	32.1	7.9	10.9	5.3	93.8	6.1		4.1
318E	AA	AG	AA	Glu/Lys	CT	CT	AG	CT	CC	AC	47	31.1	9	13.8	19.6	76.6	7.2	62.7	6.3
319E	CA	AG	AG	Glu/Lys	CC	CT	AA	CT	CC	AA	65	33.4	7.6	10.2	15.3	59.4	8.5	48.5	5.3
320E	CC	GG	GG	Glu/Lys	CC	TT	AA	CC	CC	AA	63	29	7.8	12.3	14.7	61.6	6	28.1	7.3
321E	CA	AA	AG	Glu/Lys	CC	TT	AA	CT	CG	AC	73	23.5	7.2	10.7		94.1	10	66	7.1
322E	CA	GG	AG	Glu/Lys	CT	CC	AG	CC	CC	AA	47	34.9	6.6	12	13.1	129.3	10.8	66	6.1
323E	CA	GG	AG	Glu/Lys	CC	TT	AG	TT	CG	AA	42	32.5	10.8	12.9	15.7	103.8	7.8	44.2	8.2
324E	CA	AG	AG	Glu/Glu	CC	CC	AG	CC	CG	AC	58	36.3	9.6	11.2	13.7	92.8	7.6	48.7	8.7
325E	CA	GG	AA	Glu/Lys	CT	CT	AG	CT	CG	AA	59	28.9	8.6	11.2	10.4	128.4	7.9	46.6	9
326E	CA	AG	AA	Lys/Lys	CC	CT	AG	CT	CG	AC	59	35.7	9.7	12	12.3	72.3	11.2	60.1	5.1
327E	CA	AA	AA	Glu/Lys	CC	CC	AG	CT	CC	AA	65	36.2	9.8	10.7	15.1	77.3		59.5	5.7
T1	CC	AA	AG	Glu/Glu	CT	CC	AA	CC	CC	AA	65	40.4	7.6	11.8	11.4	65.7	6.9	20.9	5.4
T2	CA	GG	AA	Glu/Glu	CT	CC	AA	CC	CG	AA	75	30.5	6.7	10.9	16	69.8	4.4	63.2	5.9
T3	CC	GG	GG	Glu/Glu	CT	TT	AA	TT	CC	AA	69	23.9	11.5	13.1	15.1	91.5	8.3	60.9	7.8
T4	CC	AG	AG	Glu/Glu	CC	CT	AG	CC	CC	AA	65	28.6	8.6		12.7	111.7	8	37.8	5.8
T5	CA	AG	AA	Lys/Lys	CT	TT	AA	CT	CG	CC	50	29	10.1	9.1	10.8	125.5	6.3		6.6
T6	CA	AA	AG	Glu/Lys	CC	CT	AA	CT	CC	AC	44	28	8.8	9.4	14.4	30.7	7.4	40.8	6.7
T7	CA	AA	AG	Glu/Glu	CT	CT	GG	CT	CG	CC	57	42.1	10.7	14.4	15.7	130.3	8.8	50.6	8.8
T8	CC	AG	AA	Glu/Glu	CC	TT	AA	CT	CC	AA	71	25	9.8		14.9	109.4	8.2	49.7	7.4
T9	CA	AG	AG	Glu/Lys	CC	TT	GG	TT	CG	AA	43	32.5	8	10.1	10.3	53.8	8.2	61.8	8.5
T10	CA	AG	AG	Lys/Lys	CT	CC	AG	CT	CG	AC	73	25.7	8.3	12.4	12.6	107.4	8.8	43.2	4.8
T11	AA	AA	AA	Glu/Glu	CC	CC	AA	CT	CC	AA	74	30.2	7	13.2	10.2	100.3	5.8	72	7.6
T12	CA	AA	GG	Glu/Lys	CC	TT	AA	CT	CC	AA	68	30.7	9.8	11.5	23.8	119.5	6	57	7.8
T13	CA	AG	AG	Glu/Glu	CC	CT	AG	CT	CG	AC	64	32.1	9.7	10.8	8.4	96.2	7.3	56.2	7.7
T14	CA	AG	GG	Lys/Lys	CT	CC	GG	CT	CC	AA	47	35.2	10	11.9	7.8	130.6	4.9	20.8	7.3
T15	CA	AG	AG	Glu/Lys	CT	CT	AG	CC	CC	AA	44	32.5	7.8	13.5	8	125		74.8	7.2
T16	CA	AA	AG	Glu/Glu	CC	CT	AG	TT	CC	AA	57	28.3	9.9	14.4	14.3	116.6	9.3	61	6.4
T17	CA	AG	AG	Lys/Lys	CC	CT	AA	CT	CG	CC	65	34.8	8.4	10.2	18.8	106.1	7.6	56.7	8.9
T18	CA	AG	AA	Lys/Lys	CT	CT	AA	CT	CC	AA	55	24.9	9	13.1	23.8	61.1	5.4	48.2	8.3
T19	CC	GG	GG	Lys/Lys	CC	CC	AA	CT	CC	AA	47	37.5	7.7	11	9.4	131.2	7.1	42.9	8.1
T20	CC	GG	AA	Glu/Lys	TT	CT	AA	CC	CG	AC	63	24.2	8.2	14.5	17.3	122.5	5.5	64.9	8
T21	AA	AG	AA	Glu/Glu	CC	CC	AA	CC	CC	AC	69	37.7	8.6	12			6.9	38.8	7.2
T22	CA	AA	AG	Lys/Lys	CT	TT	AG	CC	CC	AC	50	25.5	7.2	14	17.9	90.8	4.8	38.8	5.6
T23	CA	AA	AG	Glu/Lys	CC	CT	AA	CT	CC	AC	55	28.9	11.1	14.5	7.9	78.8		19.6	7.3
T24	CA	AG	AG	Glu/Lys	CC	CT	AA	TT	CC	AA	42	36.6	9.3	12.3	6.4	93.9	9.4	50.8	4.1
T25	AA	AG	AA	Glu/Lys	CC	CT	GG	CT	CC	AA	59	20.9	9	10.3		87.8		21.7	5.7
T26	CA	AG	AA	Glu/Lys	CC	TT	AG	CT	CG	CC	62	28	11.3	12.7	9.5	95.3		29	6.3
T27	CC	AA	AA	Glu/Lys	CC	CC	AA	CT	CG	AC	46	29.6	9.4	13.8	23.9	62.5	7.6	64.2	7.3
T28	CA	AG	AG	Glu/Lys	CT	CT	AG	CC	CG	AC	66	24.9	8.8	13.1	5.3	48.9	5.5	37.2	7.8
T29	CA	AG	AA	Glu/Lys	CC	CT	AA	CC	CC	AA	57	35	10.5	10.9	20.5	104.4	10.1	29.2	5.1
T30	CA	AG	AG	Glu/Lys	CC	TT	AA	CT	CC	AA	64	29.8	8.8	13.1	6.7	92.3	8.3	30.5	7.1
T31	CA	AG	GG	Glu/Glu	CC	CT	AG	CT	CC	AA	67	37.8	11.1	10.5	17	70.6	8.4	37.4	6.8
T32	CA	AG	GG	Glu/Lys	TT	TT	AA	CT	CG	AA	65	31.6	11	13.5	19.5	119.7	9.4	76.8	7.9
T33	CA	AG	GG	Glu/Lys	TT	CT	GG	CC	CC	AA	35	24.8	8	11.8	21.5	157.4	7.4	23.4	5.4
T34	CC	AG	AA	Lys/Lys	CC	CC	GG	CT	CG	CC	77	31.3	8.4	11.7	6.3	142.9	8.9	26.6	5.2
T35	CC	AA	GG	Lys/Lys	CC	TT	AG	CT	CG	AA	52	24.7	9.1	13.3	23.4	127.5	10.7	41.6	6.2
T36	CC	AG	AG	Glu/Glu	CT	TT	AA	CT	CG	CC	44	35.2	8	11.1	12.9	109.5	6	54	5.4
T37	AA	GG	AA	Lys/Lys	CC	CC	GG	CT	CG	AC	60	32.3	10.4	13.6	19.9	111	7.5	33.6	8
T38	CC	AA	GG	Glu/Lys	CC	CC	GG	CT	CG	AA	77	24.1	9.3	13.4	9.5	122.3	8.3	58.6
T39	CA	AA	AG	Glu/Lys	CC	TT	AA	CT	CC	AC	67	31.3	11.9	13.7	6.8	85.1	4.4	47.6	7.9
T40	CC	GG	AG	Glu/Glu	CT	CT	AA	CC	CC	AA	76	39.7	12	11.9	9	78.9	4	55.7	5.8
T41	CA	AG	GG	Glu/Lys	CC	CT	AA	CT	CG	AA	67	26	8	11.8	20.6	98.4	11.1	44.3	6.7
T42	CA	AA	GG	Glu/Lys	CC	TT	AA	CT	CC	AA	75	31.6	9.9	12.5	19.3	103.6	8.5	46.9	5.2
T43	CC	AG	GG	Lys/Lys	CT	TT	AA	CT	CG	AC	62	24.9	10.6	12.7	16.8	98.5	4.7	18.5	6
T44	CC	AA	AG	Lys/Lys	CT	CC	AG	TT	CC	AA	61	25.3	7.2		7.4	88.4	8.9	59.9	4.6
T45	AA	GG	AA	Glu/Glu	CC	TT	AG	CT	CG	AA	66	41.6	7.1	11.3	10.1		4	27.7	6.5
T46	CA	AG	AG	Lys/Lys	CT	CT	AA	TT	CG	AA	49	30	11.7	11.9	20.1	59.6	9.8	25.4	6.1
T47	CC	AG	AG	Glu/Lys	TT	CT	AG	CT	CG	AC	55	23.2	8	12.4	15.2	60.1	8.5	68.2	7
T48	CA	AG	AA	Glu/Lys	CT	CT	GG	CT	CG	AC	68	32.6	11.3	14.2	20.3	76.3	7.9	23.5	8
T49	CA	AG	AG	Glu/Lys	CC	CC	GG	CT	CG	CC	52	29.4	9.8	14	8.8	116.1	4.2	52	5.1
T50	CC	AG	GG	Lys/Lys	CT	TT	AG	CT	CG	AC	55	22.9	8.3	12.4	12.3	150.7	7.7	45.9	6.7
T51	CA	AG	AG	Lys/Lys	CT	CC	AA	CC	CC	AC	57	28.2	9.8	11.5	14.3	78.1	5.5	64	7.4
T52	CA	GG	AG	Lys/Lys	CC	CT	AG	CT	CG	AA	76	28.8	9	14.5	12.4	34	9	64.5	6.5
T53	CC	GG	AG	Lys/Lys	CT	CT	GG	CT	CC	AA	43	38.7	9.5	8.4	16.7	55.3	6.3	39.8	7.9
T54	CC	AA	AG	Glu/Glu	CT	TT	AG	CT	CC	AA	66	40.4	6.6	11.5	12.3	51.1	6.2	53.7	7.1
T55	AA	AA	GG	Lys/Lys	CC	CT	AA	CC	CG	AC	61	36.1	9.6	11		70	5.3	52.1	6.6
T56	CA	AG	AG	Lys/Lys	TT	CT	AG	CT	CG	AC	60	26.9	9.2	13.3	7.1	73	7.8	71.9	5.8
T57	CA	GG	AG	Glu/Lys	CT	CC	AA	CT	CC	AA	58	29.3	9.3	11.6	6.8	55.5	11.5	31.5	5.4
T58	CA	AG	AG	Glu/Lys	CT	CT	AA	CC	CG	AA	50	30	8.6	10.5	21.2	108.1		15.9
T59	CA	AA	AG	Glu/Glu	CC	CC	GG	TT	CC	CC	62	36.2	11.7	11.7	21.5		7.1	22.4	4.9
T60	CC	AG	AA	Glu/Lys	CT	CT	AA	CT	CG	AA	67	25.1	9.8	10.1	18.5	131.9	5.8	26.7	6.8
T61	CC	AG	AG	Glu/Lys	CC	CT	AA	CT	CC	AC	66	31.2	7.2	9.9	19	41.2	9.2	46.6	8.2
T62	CA	GG	AG	Glu/Lys	TT	TT	GG	TT	CG	AA	74	44.5	8.7	11.3	9.8	62.4	8.2	21	7.8
T63	CC	AA	AA	Glu/Glu	CC	CT	AA	CT	CG	AA	53	32.9	7.5	14.2	11.1	110.1	6	31.6	5.2
T64	CC	AA	GG	Lys/Lys	CC	CT	AG	CT	CC	AA	38	31	9.5	14.3	16.8	86.6	6.5	33	8.9
T65	CC	AG	AG	Glu/Lys	CT	CC	AA	CC	CG	AC	42	32.5	10.9	10.7	24.1	102.1	5.7	52	8.7
T66	CA	AA	AG	Lys/Lys	CT	CC	GG	TT	CC	AC	72	24.8	11.1	14.1	12.4	71.3	11.9	50.4	7.6
T67	CA	AG	AG	Glu/Lys	TT	CC	AA	TT	CC	AA	59	32.9	11.9	11.4	15.8	124.7	10	67.5	7.7
T68	CA	AG	GG	Glu/Glu	CC	CT	AA	CC	CC	AC	62	25.1	10.3	11.4	10.9	40.4	8.6	68.2	6.4
T69	CA	AG	AA	Glu/Lys	CC	CT	AA	CT	CG	AC	64	25.1	6.9	11.5	21.3	78.8	5.6	65.7	6.4
T70	CA	AG	AG	Lys/Lys	CC	CC	AA	CT	CG	AA	46	30.4	9.7	10.4	19.3	118.3	7.5	38.9	8.2
T71	CA	AG	AG	Glu/Glu	CT	TT	AG	CC	CC	AA	64	34.1	6.9	10.2	15.7	55.2	5.4	22.2	6.6
T72	CA	AA	AG	Glu/Lys	CC	CT	AG	TT	CC	AA	63	31	10.3		21.1	66.1	6.8	34.7	5.3
T73	AA	GG	AG	Glu/Lys	CC	TT	AG	CC	CC	AA	67	32.3	8.3	11.9		82.5	6.9	26.9	8.3
T74	CA	GG	AG	Glu/Lys	CT	CC	AG	CT	CC	AC	54	34	11.2	10.1	17.6	98.3	11.3	73.1	6.6
T75	CA	AG	AG	Lys/Lys	CC	TT	AA	CT	CC	AC	62	26.7	11.5	14.6	11.4	114.6	11.9	64.9	8.1
T76	CA	GG	AG	Glu/Lys	CT	CT	AG	CT	CC	AC	54	20.9	9.6	9.3	9.1	45	4.1	70	5.1
T77	CA	GG	GG	Lys/Lys	TT	CC	AA	CT	CG	AC	66	32.9	9.3	11.6	24.3	88.9	7.4	17.7	5.3
T78	CA	GG	AA	Glu/Lys	CC	CC	AG	CC	CC	AA	61	29.6	9.5	10.7	7.6	47	7.2	60.8	4.6
T79	CA	AG	AA	Glu/Lys	CT	TT	AG	CC	CC	AA	61	26.9	8.6	13		98.5	4.9	51.7	8.5
T80	CC	GG	AG	Glu/Glu	CT	CT	AA	CT	CC	AA	52	31.9	9.9	13.7	14.3	86.4	8	43.2	6.3
T81	AA	AG	AG	Glu/Lys	CT	TT	AG	CC	CC	AC	64	30.3	9.6	13.4	10.2	59.1	4.9	57.9	7.9
T82	CC	AA	AG	Lys/Lys	CC	CT	AA	CC	CC	AC	66	38	9.8	11.8	6.9	143.5	10.4	72.1	8.1
T83	CC	GG	AG	Glu/Lys	CT	TT	AA	CT	CC	AA	68	28.6	7.7	14.3	9.8	100.3	6.4	64.8	7.4
T84	CC	AG	AG	Glu/Lys	CT	CC	AA	CT	CC	AA	68	37.3	12	11.7	22.5	116.7	6.5	42.8	7.4
T85	CC	AG	AA	Glu/Lys	CC	CT	AA	TT	CG	AC	68	20.5	10	11.7	22.9	97.9	5.5	60.9	5.2
T86	CA	AG	AA	Glu/Lys	CT	TT	AG	CT	CC	AC	36	22.9	11	13.2	21	99	11.8	57.8	7.9
T87	CA	AA	AA	Glu/Lys	CC	CT	AA	TT	CC	AA	56	21.6	7.7	13.5	8.6	99.4	6.1	70.6	7.7
T88	CA	AG	GG	Lys/Lys	CC	TT	AG	CT	CC	AA	75	35.9	8.4	11.5	21.3	64.9	5.5	79.7	6.4
T89	CA	GG	AG	Lys/Lys	TT	CT	AA	CT	CG	AA	63	31.6	7.1	9.1	16.7	129.8	9.1	54.1	5.5
T90	CA	AA	AG	Glu/Lys	CT	CC	AA	CT	CG	AC	67	28.3	11	10.1	19.9	89.6	10.3	47.2	6.3
T91	CC	AG	AA	Glu/Glu	CC	CT	AA	CT	CC	CC	60	32.6	8.8	14	10.3	122			8.2
T92	CC	GG	AG	Glu/Lys	CT	CC	AA	CC	CG	AC	52	28.8	11.7	13.3	17.9	101.8	10.9	56.9	6.2
T93	CC	AG	AA	Lys/Lys	CC	CT	AA	CT	CC	AA	59	37.6	10.1	13.5		63	4	42	4.4
T94	CC	AG	AG	Lys/Lys	CC	CT	GG	CC	CC	AA	47	32.6	8.7	10.2	16.5	104.1	10.3	23.3	5.2
T95	AA	GG	AG	Glu/Glu	CC	CT	AG	CT	CC	AA	49	31.6	7.3	12.3	10.5	106.7	7	60.4	7.9
T96	CC	AG	AA	Glu/Lys	TT	TT	AA	CT	CG	AA	34	36.8	12.1	13.6	16.9	126.2	8.5	60	8.3
T97	CA	AG	AG	Glu/Glu	CT	CT	AA	CC	CC	AA	74	31.3	8.2	11.7	23.3	87.2	6.5	58.6	7.3
T98	CA	AG	AG	Lys/Lys	CC	TT	AG	CT	CC	AC	58	32.8	10	9.8	23.7	92.1	5	32.9	7.2
T99	CC	AG	AG	Glu/Lys	CT	CT	AA	TT	CC	AC	50	34.4	9.2	10.9	5	87.2	8.3	62.7
T100	CA	GG	AG	Glu/Glu	CT	TT	AG	CT	GG	AA	66	24.3	7.9		17.5	89.7	8.9	50.4	7.2
T101	CC	AG	AG	Glu/Lys	TT	CC	AA	CT	CG	CC	57	24.2	8.1	12.4	16.9	68.2	5	61.1	5.7
T102	CA	AG	AA	Glu/Lys	CT	TT	AA	CT	CC	AC	54	34.3	10	12.6	15.8	114.1	6.3	68.4	7.3
T103	AA	GG	AG	Glu/Lys	CC	CT	GG	CT	CG	AA	63	45.4	8.5	11	21.3	85.2	8.4	42.9	8.2
T104	CC	AG	AG	Glu/Lys	CT	CT	AG	CC	CG	AC	42	25.2	8.7	12		70.9	6.5	28.3	6.2
T105	CC	GG	GG	Glu/Lys	CT	TT	AA	CT	GG	AA	60	20	7.6	11.8	16.5	134.2	4.4	39	6.7
T106	CA	AA	GG	Glu/Lys	CC	TT	AA	CC	CG	AA	62	28.8	10	11.2	15.6	110	7.1		8.6
T107	CA	GG	GG	Lys/Lys	CC	CT	GG	CT	CG	AC	41	36.3	10.1	9.6	17.7	94	10.1	60.1	8.7
T108	CC	AG	AG	Glu/Glu	CC	CT	AG	CT	CG	AC	69	31.8	9.2	13.2	21.5	104	6.4	41.5	4.4
T109	CA	AG	AG	Glu/Lys	CT	CT	AG	CT	CG	AA	36	39.5	11.7	11.9	11	153.7		44	4.5
T110	CA	AA	AG	Lys/Lys	CC	CT	GG	CT	CG	AA	61	36.1	11.1	9.5	6.1		8.5	43.3	7.3
T111	CA	AG	AG	Glu/Lys	CC	TT	GG	CT	CC	AA	66	23.5	8.7	11.2	17.7	103.2	7	36.3	4.4
T112	CC	AA	GG	Lys/Lys	CC	TT	AG	CT	CG	AC	76	23.8	8.7	14.5	9.3	127.4	9.9	60	7.8
T113	CC	AA	AG	Glu/Lys	CC	CT	AA	TT	CG	AA	72	28.1	10.6	9.9	16.6	54.9	8	57.5	5.6
T114	CA	AA	GG	Glu/Lys	CC	CC	AA	TT	CG	AA	46	27.8	8.4	11.4	17.8	123.2	11.8	47.3	4.7
T115	CA	AG	AG	Glu/Lys	CT	CT	AA	CT	CG	AC	76	24.2	8.7	13	17.2	48.9	6.4	72.9	7.9
T116	CA	AG	AA	Lys/Lys	CC	TT	AA	CC	CG	AA	65	33.9	9	12.2	22.3	116.3	5.2	30.9	4.8
T117	CA	AG	AA	Glu/Glu	TT	TT	GG	CT	CC	AA	49	41	8.8	11.4	14.2	105.9	9.2	46.9	5.2
T118	CA	GG	AG	Lys/Lys	CC	CT	AG	CT	CC	AA	71	34.1	11.4	11.5	11.1	132		47.8	4.2
T119	CA	AA	AG	Glu/Lys	CC	CC	AA	CT	CC	AA	58	32.6	12	13.3	17.5	87.1	5	69.2	8.2
T120	CA	AG	GG	Glu/Lys	CT	CT	AG	CT	CG	AC	71	25.8	11.1	11.3	11.3	112.2	8.2	43.9	7.8
T121	CA	GG	AG	Lys/Lys	CC	CT	AA	CC	CC	CC	72	26.7	7.6	11.6	13.8	157	7.8	32	6.6
T122	CA	AG	GG	Glu/Lys	CT	CT	AG	CC	CC	AA	74	23.7	9.8	14.6	24.3	114.2	7.7	56.3	8.5
T123	CA	AG	AG	Glu/Lys	CT	TT	AG	CC	CC	AA	70	23.7	8.8	12.3	20.1	48.3	5.7	44.3	8.2
T124	CC	AA	AA	Lys/Lys	CT	CC	AG	CT	CG	AA	51	34	10.8	11.6	22.1	49.3	6.8	67.3	6.9
T125	CA	AA	AG	Glu/Lys	CC	CT	GG	CT	CC	AC	68	26.9	10.5	13.2	21.4	157.2	6	63.7	5.7
T126	CA	AG	GG	Lys/Lys	CC	TT	AA	CT	CG	AA	50	21.6	10.1	10.3	12.8		7.2	57.3	8.5
T127	CC	AG	AG	Lys/Lys	CC	CT	AA	TT	CG	AC	58	36.2	11.5	11.9	20.4	87.9	7.4	73.9	5
T128	CC	GG	AG	Lys/Lys	CC	TT	GG	TT	CC	AC	57	23.6	8.1	14.4		104.7	8.7	69.2	5
T129	CA	AG	AG	Glu/Lys	CT	TT	AA	CT	CG	CC	37	32.7	8.1	12.9	10.9	115.4		35.6	5.8
T130	CC	AG	AA	Lys/Lys	CT	TT	AG	CC	GG	AA	52	28.3	6.9	12.1	17.6	83.9	9.6		4.3
T131	CA	GG	AA	Glu/Lys	CT	CT	AG	CC	CC	AC	73	33.4	8.5		9.4	141.1	8.6	45	8.4
T132	CA	AG	GG	Glu/Lys	CT	TT	AA	TT	CC	AA	38	30.5	8	10.9	22.6	124.8	9.1	43.4	6.8
T133	CA	GG	AA	Glu/Glu	TT	TT	AG	CT	CG	AC	64	30.2	10.1	11.7	17.1	93.3	10.2	59.8	5.8
T134	CA	AA	AA	Glu/Glu	TT	CT	AG	TT	CC	AA	63	32.2	8.2	13.9	9.2	122.6	6.2	34.5	8.2
T135	CC	AG	AG	Glu/Lys	CT	TT	AG	CT	CC	AA	72	40.6	8.1	13.3	22.9	130.8	5.9	56.5	7.6
T136	CA	AA	GG	Glu/Glu	CC	TT	GG	CC	CG	CC	58	27	8.4	10.8	11.3	35	5.7	76.2
T137	CA	AG	AG	Glu/Lys	CC	CT	AA	CC	CC	AA	75	28.7	11.1	14.3	12.5	100.4	4.8	39.9	8.4
T138	CC	AG	AG	Lys/Lys	CC	TT	AA	CT	CG	AC	39	22.1	8.1	13.7	23.4	126.4	8	53.1	4.6
T139	CC	AA	AG	Glu/Glu	CC	CT	AG	CC	CC	AC	58	33.2	9.7	10.8	21.1	137	6.7	73.6	7.8
T140	CA	AA	AG	Lys/Lys	TT	CT	AA	CT	CG	AC	48	32.5	8		18.8	41.8	7	41.2	6.3
T141	AA	AG	GG	Glu/Lys	CT	TT	AA	CT	CC	AA	67	32	8.7	12	14.7	84.7	7.3	25.2	8.1
T142	AA	AG	GG	Glu/Glu	CC	CC	AA	CT	GG	AA	75	32.3	9.5	14.3	12.4	81.3	6.3	40.4	7.8
T143	CA	AG	AA	Glu/Glu	CC	CC	AA	CC	CC	AC	70	26.3	8.4	10.9		96.4	7.8	61.7	4.7
T144	CC	AG	AG	Glu/Lys	CC	CT	AA	CT	CG	AA	65	25.2	8.2	11.1	19.4	126.6	9.5	31	8.5
T145	CA	AG	AA	Lys/Lys	CT	TT	AG	CT	CC	AA	53	30.1	11.4	11.8	10.8	143.6	5.4	26.1	7.2
T146	CA	AG	GG	Glu/Lys	CC	CT	GG	CC	CG	AC	68	36	9.8	11		52	4.6	65.1	6.1
T147	CA	AG	AG	Glu/Lys	CC	CT	AA	CC	CG	AC	66	27.2	9.2	9.2	5.8	103.4	5.3	24.8	8.6
T148	CC	AG	AG	Lys/Lys	CT	TT	GG	TT	CG	AA	60	33.1	10.3	12.8	14.3	136.5	6.9	61.6	5.7
T149	CC	AA	AG	Lys/Lys	CC	CT	AG	CC	CG	AA	60	25	9.7	12.1	12.1	100.3	8	55.6	6.3
T150	AA	AG	AG	Glu/Glu	CC	TT	AA	CT	CC	CC	53	23.1	9.9	12	23.2	105	6.7	23.3	6.4
T151	CA	AA	AA	Glu/Lys	CC	CT	AA	CT	CC	AA	51	31.8	7	13.1	19.1	100.6	6.8	57	6.2
T152	CC	AG	GG	Glu/Lys	CC	CC	GG	CC	CC	CC	46	29.4	9.6	12.3	9.3	84.7	7.7	56.6	7.1
T153	CC	AG	AA	Glu/Lys	CT	TT	AA	TT	CC	AA	76	29.3	7.1	9.3	17.7	89.2	5.6	38.1	7.7
T154	CC	AG	GG	Lys/Lys	CT	TT	GG	CC	CC	CC	66	36.1	8.5	14.2	5.4	123.7	8.2		7.3
T155	CA	AG	AG	Lys/Lys	CT	CC	AA	CT	CG	AA	75	35.9	12	11.6	18.3	110.1	8	71.7	7.9
T156	CC	AG	AG	Glu/Lys	CC	TT	AG	CC	CC	AA	45	30.6	10	12.2	18.1	136.4	7.3	46.2	5.1
T157	CA	AG	AA	Lys/Lys	CT	CT	AA	CT	CC	AA	55	33.6	11.2	10.7	14.1	128.9	5.7	30.1	6.6
T158	CA	AG	AG	Glu/Lys	CC	TT	AG	CT	CG	AA	62	32.6	9.5	12.9	18.9	109.5	8.6	45	6.4
T159	CA	AG	AA	Glu/Glu	CC	CT	AG	CT	CC	AC	36	31.9	10.5	14.2	20.7	132.5	6.2	40.5	8.9
T160	CA	AG	GG	Glu/Lys	CC	CT	AG	CC	CG	AA	50	39.9	9.6	11.1	14.3	144.1	7.7	44.1	6
T161	CC	AG	AG	Glu/Lys	CC	TT	AG	CT	CG	AA	73	22.5	11.1	12.1	22.2	67.7	7.3	32.8	6.1
T162	CA	AA	AG	Glu/Glu	CC	CT	AG	CC	CG	AA	64	34.2	9.2		24.4	75.1	9.5	53.6	5.8
T163	CC	AG	AG	Glu/Lys	CC	CT	AG	CT	CC	AA	66	35	10.8	12.4		96.7	5.8	66	8.8
T164	CA	AG	AG	Glu/Lys	CC	TT	GG	CT	CC	AA	69	31.5	9.4	12	9.7	119.6	8.7	47.3	4.1
T165	CA	AG	GG	Glu/Lys	CT	TT	GG	CC	GG	AC	48	27.9	10.6	10.2	14.9	97.6	8.2	57.5	6.5
T166	CA	AA	GG	Glu/Lys	CC	CT	GG	CC	CG	AC	45	23.5	9.1	13	13.7	61.1	8.2	25.1	7.1
T167	CC	AG	AG	Lys/Lys	CC	TT	AG	CC	CC	AA	68	36.9	9.6	13.3	13.3	92.3	6.9	51.8	6
T168	CA	AG	AA	Glu/Glu	CC	TT	AG	CT	CG	AC	73	24.6	11.2	12		79.4	6.2	65.6	6.3
T169	CA	AG	AG	Glu/Lys	CT	TT	AA	CC	CG	AA	77	27.6	9.1	11.6	19.6	93.8	6.2	60.7	7.9
T170	CC	GG	AG	Glu/Glu	CT	CC	AG	CT	CC	AA	51	20.6	9	13.4	20.8	145.7	5	77.7	6.6
T171	CA	GG	AG	Glu/Lys	CC	TT	AA	CC	CC	CC	60	29	9.2	13.2	15.3	125.3	10	76.8	8
T172	CA	GG	AG	Glu/Lys	TT	TT	AG	CT	CC	AC	65	23.7	11.4	11.1	22.5	95.2	10.5	57.1	7.6
T173	CA	AA	AG	Lys/Lys	CT	CT	AG	CC	CG	AC	76	25.4	10.7	12.3	11.5	117.4	4.2	53.1	9
T174	AA	AG	GG	Lys/Lys	TT	CT	AG	TT	CG	AC	62	30.1	9.3	10.7	11.3	114.7	9.2	38.9	6.8
T175	CA	AG	GG	Glu/Lys	CC	TT	GG	CC	CC	AC	60	31.2	8.1	12.9	23.5	122.6	8.1	59.6	8.5
T176	AA	AG	AG	Glu/Lys	CT	TT	AG	CC	CG	AA	58	31.2	11	13.7	5.7	82.3	5.8	54.4	8.1
T177	CA	AG	GG	Glu/Lys	TT	TT	AG	TT	CC	AA	54	32.6	7	10.3		92.1	7.2	55.3	7.8
T178	CA	AG	AG	Glu/Lys	CC	CT	AA	TT	GG	AA	67	34.1	9.7		11.4	81.6	6.5	37.2	8.3
T179	CA	AG	GG	Glu/Lys	CC	CT	AG	CT	CC	AC	74	28.9	10	11.9	20.1	54.6	4.1	55.2	6.8
T180	CA	AG	AG	Lys/Lys	CT	TT	AG	CT	CG	AA	54	29	10	13.4	14.3	70.4	6.7	37.3	5.3
T181	CA	AG	AG	Glu/Lys	CC	CT	GG	CT	CC	AC	59	33.7	7.1	8.6	10.4	58.7	5	36.1	6
T182	CC	AG	AA	Lys/Lys	CT	TT	AA	CC	CC	AC	54	32.6	10.7	9.8	17.1	71.4	8.3	17.6	5.1
T183	CA	AA	AG	Glu/Lys	CC	CT	GG	CT	GG	AC	69	36.1	11.6	14.2	12.9	122.9	10.6	54.1	7.5
T184	CA	AG	GG	Glu/Lys	CT	CC	AG	CT	CG	AA	51	29.6	8.2	10.7	7.1	36.9	8.8	62.1	7
T185	CA	AG	AG	Glu/Lys	CT	TT	AA	CT	CC	AA	69	24.9	8.9	13.1	20.6	54	9.9	60.2	5.4
T186	CC	AG	AG	Glu/Lys	CT	CT	AA	TT	CC	AA	66	28.9	11.2	12	18.8	153.3	5.4	69.6	7.4
T187	CC	AG	AA	Lys/Lys	CC	CT	AG	CC	CC	AA	72	28.8	9	13.8	20.1	79.8	9.6	41	7.1
T188	CC	AA	AG	Lys/Lys	CT	CT	AA	CC	CG	AA	63	29.3	11.2	13.9	15.3	75.8	6.7	25.6	7.8
T189	CA	AG	AG	Glu/Lys	CT	CC	GG	CT	CC	AA	66	35.8	9.2	9	8.6	81.3	6.7	52.4	6.6
T190	AA	AA	AG	Glu/Lys	TT	CC	AG	TT	CG	AA	75	34.7	10.9	12	19.6	108	4.9	35	4.7
T191	CA	AG	AA	Glu/Lys	CT	CT	AG	TT	CC	AA	43	30.5	10.2	9.2	17.9	126.6	8.3	20	6.9
T192	AA	AG	AA	Lys/Lys	CC	TT	AA	CT	CC	AA	51	30.7	7.5	12.1	18	46.4	6.7	32	7.2
T193	CA	AG	AG	Glu/Lys	CT	TT	AG	CT	CG	AA	66	33.8	9.5	13.4	11.4	51.6	5.8	50	7.5
T194	CA	AA	GG	Glu/Lys	CT	CT	AG	CT	CC	AA	34	39.1	8.6	11.6	14.4	50	5	51.7	6.6
T195	CC	AG	AG	Glu/Lys	CT	CT	AG	CT	CC	CC	37	30.2	9	12	14.3	159.9	8.2	68.3
T196	CA	AG	AG	Glu/Lys	CT	CT	AA	TT	CG	AA	77	20.2	10.3	12.7	24.3	108	10.7	75.9	7.4
T197	CA	AG	GG	Lys/Lys	CC	CT	AG	CC	GG	AC	53	31.5	9.2		23.3	128.2	8.8		6.9
T198	CC	AA	GG	Glu/Lys	CT	CT	AA	CC	CC	AA	40	27.9	11.9	10.2	17.9	92.1		73.9	6.3
T199	CA	AG	AG	Lys/Lys	CT	CT	AG	TT	CG	AA	41	36.5	8.2	11.9	12.1	88	4.6	37.6
T200	CC	AG	AG	Glu/Lys	TT	CC	AA	CC	CG	AA	42	25.9	9.7	12.9	13.4	70.2	8.2	55.5	9
T201	CC	AG	AG	Glu/Lys	TT	CT	AG	TT	CG	AA	62	27.6	9.6	12.6	23.9	67.3	10	30.5	4.9
T202	CC	AG	AG	Glu/Lys	CC	TT	GG	TT	CC	AA	47	20.9	9.7	14	24.8	65.3	6.7	56.2	5.4
T203	CA	AG	AG	Lys/Lys	CC	CC	AA	CC	GG	AA	52	24.9	9.8	12.2		135.1	7	56.3
T204	CC	AA	AG	Glu/Lys	CC	TT	AG	CC	CC	AC	36	37.2	9.5	10.9	24.1	110.6	10.9	32.2	6.2
T205	CA	GG	GG	Glu/Lys	CC	CC	GG	CT	CC	AC	54	23.4	8.6	11.8	14.4	106.5	10.3	41.1	4.8
T206	CA	AG	AG	Glu/Lys	CC	CT	AG	CC	CG	AA	71	32.1	8.9	11.6	9.6	50.5	9.8	52	4.7
T207	CC	AA	AG	Glu/Lys	TT	TT	AG	CC	CG	AA	62	25.8	10.1	11.7	14.9	73.5	7.2	44.2	5
T208	CC	AA	AG	Glu/Lys	CC	TT	GG	CT	GG	AC	52	32.9	8.7	10.8	20.5	146.4	8.9	18.7	7.5
T209	CA	AG	AA	Glu/Lys	CT	TT	GG	TT	CG	AA	36	30.7	7.6	14.2	12.8	120.3	5.8	63.9	5.4
T210	CA	GG	AA	Lys/Lys	CT	CT	AA	CC	GG	AC	64	36.2	8.3	11.7	22.3	65.7	10.6	78.3	8.4
T211	CA	GG	GG	Lys/Lys	CC	CT	AG	CT	CC	AA	63	20.7	9.9	13.3		73.8	7.9	18.1	6.2
T212	CA	AG	AG	Glu/Glu	TT	CT	AG	TT	CG	AC	66	37.9	10.3	13	10	86.9	9.4	58	8.8
T213	CA	AG	GG	Lys/Lys	CC	CT	AG	CC	CG	AC	56	39.2	12.1	10.3	20.2	72.8	9.9	18.1	7.4
T214	CC	AG	AG	Glu/Glu	CC	TT	GG	CC	CG	AA	55	33.2	10.8	13.4	7.2	100.4	8.8	54.5	6
T215	AA	AG	GG	Glu/Lys	CC	CT	AA	TT	GG	AA	77	28.7	8.6	11.6	21.3	73.4	9.8	69.5	5.6
T216	CA	GG	AG	Glu/Lys	CT	CT	AG	CT	CG	AA	68	35.1	11.9		9.9	79.2	4.8	24.9	8.5
T217	CA	AA	GG	Glu/Lys	CT	CT	GG	CT	CG	AA	77	33.7	11.1	11.1	11.4	89.4	6.5	68.5	5.6
T218	CC	AG	AA	Lys/Lys	CC	TT	AG	CC	CG	AA	68	27.3	9.5	9.8	24.5	88.1	8.9	35.3	6.8
T219	CA	GG	GG	Glu/Lys	CT	CC	AG	CT	CC	AA	70	27.5	9.7	13.1	17.8	58.3	8.1	63.5	5.8
T220	CA	AA	AG	Glu/Glu	CT	CT	AG	CC	CC	AC	56	27.1	9.1	14.4	12.2	75	7.1	56.9	5.2
T221	CA	AG	AA	Glu/Glu	CC	CT	AA	CC	CC	AC	74	33.6	9.7	12.8	20.5	54.2	6.2	47	5.1
T222	CA	AG	AA	Glu/Lys	CT	TT	AG	CT	CC	CC	45	24.6	7.5		12.8	136.6	6.2	48.8	5.2
T223	CA	AG	AG	Glu/Glu	CC	CC	AG	CT	CC	AC	58	28.2	8.5	11.1	15.3		5.1	52.4	5.3
T224	CC	AG	AG	Glu/Lys	CT	CT	AG	TT	CG	AA	64	25.3	7.3	10.8	10.4	111.1	4.6	52.5	6.1
T225	CC	AG	GG	Glu/Lys	CT	TT	AA	CT	CC	AC	73	35.7	11	11.1	8.7	50.2	9.9	55.5	7.3
T226	CA	AA	AG	Glu/Lys	CC	CC	AG	TT	CC	CC	65	35.7	8.5	8.7	22.8	108.6	10.6	50.3	7.7
T227	AA	AG	GG	Glu/Lys	CC	CC	AG	CT	CC	AC	63	23.5	9.3	9.8	10.6	65.5	6.5	39.4	6.5
T228	CA	AG	GG	Glu/Lys	CC	CT	AA	CC	CG	AC	56	33.4	7.9	12.5	24.9	111.2	8	55.2	5.6
T229	CA	AG	AG	Glu/Glu	CC	TT	AG	CC	CC	AA	68	27.5	8.7	12.6	10.2	63.8	6.4	57.1	6.9
T230	CC	AA	GG	Glu/Lys	CT	CT	AG	CT	CG	AC	61	36.8	10	11.2	11	37.3	7.6	57.9	6.2
T231	CA	GG	GG	Glu/Lys	CC	CT	AA	CT	CG	AC	48	41.2	11	12.1	8.3	86.4	5	17.2	6
T232	CC	AA	AA	Glu/Lys	CC	TT	GG	CC	CG	CC	72	25.1	8.8	11.5	22.3	142.3	7.6	34.5	5.4
T233	CA	AG	AG	Glu/Glu	CT	CT	AA	CT	CC	AC	51	32.3	7.9	13.5	15.1	52.1	5	45.5	6.3
T234	CA	AA	AG	Glu/Lys	CC	CT	AA	CC	CC	AA	67	26.9	11.8	12.6	12.1	130.7	8.3		7.1
T235	CC	GG	AG	Glu/Lys	CT	TT	GG	TT	CC	AA	70	33.3	10.4	13.3	22	104.2	7	50.9	8.2
T236	CC	AA	AG	Lys/Lys	CC	TT	AA	TT	CG	AC	64	23.2	10.3	12.1	16.9	57.6	8.8	50.8	5.7
T237	CC	AG	AG	Glu/Glu	CT	CC	AA	TT	CG	AA	72	33	9.6	11.9	17.3	109.6	5.9	53.6	5.8
T238	CC	AA	AG	Lys/Lys	CC	CT	AA	CC	CC	AC	41	35.9	9	13	17.6	126.3	9.7	34.9	7.9
T239	CC	AG	AG	Glu/Lys	CC	CC	AA	CT	CG	AA	51	26.1	7	13.6		67.3	7	22.5	7.7
T240	CC	AA	AG	Glu/Glu	CT	CT	AG	CC	CG	AC	56	23.7	8.2	12.3	9.7	124.6	9	56.6	6.5
T241	AA	AG	AG	Glu/Lys	CC	TT	AA	CT	CC	AA	70	34.4	10.2	13.7	16.7	135.4	8.4	51.4	7.5
T242	CA	AG	AG	Lys/Lys	TT	TT	AA	CT	CC	AA	47	35.5	11.2	12.5	22.1	110.3	12	57.8	7.9
T243	CA	AA	AG	Lys/Lys	TT	TT	AA	CT	GG	CC	42	34.7	9.5	10.8	6.9	131.8	7.1	46.1	7.3
T244	CA	AA	AG	Glu/Lys	CC	CT	AA	CT	CG	AC	60	33.7	10.1	11.4	9.8	97.2	5.5		5.7
T245	CA	AG	GG	Glu/Lys	CT	CC	AA	TT	CC	AC	61	25.1	8	14.1	21.4	95	9.4	36.6	6.3
T246	CA	AA	GG	Glu/Lys	CC	TT	GG	CC	CG	AA	58	34.1	7.4	13.5	22.1	75.7		30.8	6.3
T247	CA	AG	AA	Glu/Lys	CT	CC	AA	CC	GG	AC	74	38.8	10.5	10.7	14.6	96.1	5.6	62.3	4.6
T248	CC	AG	AG	Glu/Lys	CC	TT	AA	CT	CG	AA	57	29.7	9	14.6	13.7	130.4	8.7	46.7	5.4
T249	CA	AG	AG	Glu/Lys	CC	TT	AA	TT	CC	AA	69	34	9.1	11.4	8.4	72.1	9.2	66.6	7.6
T250	CA	GG	AA	Glu/Lys	CT	TT	AA	CT	CG	AA	63	28.8	10.7	14.2	19.4	140.5	8.7	15.1	7.1
T251	CA	AG	AA	Glu/Lys	TT	CT	AG	CT	CG	AA	65	25.2	10.5	13.6	24.5	111.5	5.7	47.4	7.3
T252	CA	GG	AG	Glu/Lys	CC	CT	AA	CT	CC	AC	42	31.4	8.3	10.6	18.9	83.1	10.7	68.8	5.2
T253	CC	GG	AG	Glu/Lys	CC	CT	AA	CT	CC	AA	39	22.4	10.2	10	10.2	146	8.8	71.7	7.1
T254	CC	AG	AG	Lys/Lys	CC	CC	GG	CC	GG	AC	47	36.4	8.7	12.8	11.5	99.5	6.8	70.1	8.7
T255	CA	AG	AG	Lys/Lys	TT	TT	AG	CT	CC	AC	72	32.2	9.7	12.2	17	124.1	7.6		6
T256	CC	AG	AA	Glu/Lys	CT	CT	AA	CT	CG	AA	61	33	9.8	12.5	20.4	117.5	11.7	76.8	7.2
T257	CA	AG	AA	Glu/Lys	CC	CT	AG	TT	CC	AA	49	27.2	9	11.4	12.6	99.3	5.6	52.4	7.3
T258	CA	GG	AA	Glu/Glu	CC	CC	AG	CC	CG	AA	74	36.6	11.2	13.2	24.4	159.4	6.3	50.2	8
T259	CA	AA	AA	Glu/Glu	CC	CT	AG	CT	CG	AA	57	32.5	8.6	12	16.1	96.2	7	74.7	5.2
T260	CA	AG	AG	Glu/Lys	CC	CT	AA	TT	CC	AC	67	28.7	9.1	14.2	18.9	60.6	8.7	61.2	6.3
T261	CA	AG	AG	Lys/Lys	CT	TT	AA	CC	CG	AA	42	29.1	8.2	11.9	9.7	116.3	8.6	37.4	6.5
T262	AA	GG	AG	Glu/Lys	CC	CT	AA	CT	CG	AA	63	33	8.5	11.6	17	34.8	7.2	67.3	6.4
T263	AA	GG	GG	Lys/Lys	CC	TT	AA	CT	CG	AC	59	26.3	7.2		9.5	36.6	6.5	69.6	6.6
T264	CA	AA	AG	Glu/Lys	CC	CT	AG	CT	CC	CC	45	30.9	11.6	12.9	15.1	58.1	4	48.3	5.3
T265	CA	GG	AA	Lys/Lys	CT	TT	AA	CC	CG	AC	54	32.1	7.8	11.4	24.9	33.9	9.8	60.6	8
G1	CA	AA	AA	Glu/Lys	TT	CT	AG	CT	CG	AA	46	31.1	11.2	14		78.5	5.7	19.5	5.9
G2	CA	AG	AG	Lys/Lys	CC	CT	AA	TT	CC	AA	50	29.2	7.3	13.8	7.1	104.1	6.9	34.4	6.7
G3	AA	AA	AG	Lys/Lys	CT	TT	AG	CT	CC	AC	53	34.3	11.2	12	6.5	85.1	9.8	35.7	6.3
G4	CC	GG	AA	Glu/Lys	CC	TT	AA	CT	CG	AA	63	24.7	12		19.2	64.4	8.8	15.8	7.6
G5	CA	AG	AA	Glu/Lys	CC	CT	AG	CC	CG	AC	63	24.9	8.4	8.7	7.6	91	7.3	45.8	8.2
G6	CA	AA	AA	Glu/Glu	CT	TT	GG	CT	CG	AC	72	31.3	9.5		19.8	121.1	5.5	19.5	6.3
G7	CA	AG	AG	Lys/Lys	CC	CT	AA	CT	CC	AA	61	34.3	7.9	9.4	16.8	76.3	6.9	67.7	8.2
G8	CC	AA	AA	Glu/Lys	CT	CC	AA	CT	CC	AA	46	33.5	8.8	10.6	10.4	106.6	5.7	73.4	7.5
G9	CA	GG	AG	Glu/Lys	CC	CT	AA	CC	CC	AC	37	33.3	8.7	12.1	14.9	97.7	6.6	52.1	6.2
G10	CA	AG	GG	Glu/Lys	CT	CC	GG	CC	CG	AA	54	30.5	11.4	12.6	16.5	59.9	11	65.4	7.1
G11	CC	AG	AG	Lys/Lys	CT	CT	AA	TT	CG	AA	76	24	11.7	13.2	20.8	43.5	8.7	19.5	5.6
G12	CA	AG	AG	Lys/Lys	CC	TT	AA	CT	CC	AC	59	35.9	11.5	12.8	23.9	41.8	6.7	44.9	6.5
G13	CA	GG	AG	Glu/Lys	CC	CT	GG	TT	CG	AA	67	28.9	7.2	13.1	11.6	150	6.8	51.4	4.3
G14	CA	AG	AG	Lys/Lys	CC	TT	AG	CT	CG	AA	53	32.1	6.8	14.2	13.9	113	4.3	75.6	8.7
G15	CA	AG	AG	Glu/Lys	CC	CC	GG	CC	CC	AA	62	31	9.2	11.5	9	112.4	4.4	49.6	7.3
G16	CC	AG	AA	Lys/Lys	CC	CT	AG	TT	CG	AA	70	26.9	6.8	13.5	24.7	107.6	5.8	41.8	5.6
G17	CC	AG	AG	Glu/Glu	CT	TT	GG	CC	CG	CC	77	35	9	12.1	11.9	100.2	7.7	39.3	6.8
G18	CA	AA	AA	Glu/Lys	CT	TT	AG	CT	CG	AA	57	31.6	7.3	10.4	16.3	95.2	9.2	70	8.5
G19	CA	AG	AG	Glu/Lys	CC	CT	AA	TT	CG	AA	57	29.9	9.8	11.1	5.3	143.3	10.3	77	8.1
G20	CA	AA	AG	Glu/Lys	CT	CT	AG	CT	CC	AC	69	37.5	6.8	11	10.4	82.7		19.3	5.7
G21	CA	AG	AA	Glu/Lys	CC	CT	AA	CT	CC	AA	47	35.2	9.5	12.4	11.8	78	9.4	22.8	8.7
G22	CA	AG	AG	Glu/Lys	CT	CT	AG	CC	CG	AA	43	41.6	10.7	11	10.1	43.4	7.4	63.7	7.7
G23	CA	GG	AA	Glu/Glu	CC	CT	AA	TT	CC	AC	73	25.5	10.5	12.6	20.7	69.7	4.5	43.9	8.5
G24	CC	AA	AG	Glu/Lys	CC	CC	GG	CT	CC	CC	53	31.6	8.4		22.1	71.6	11.4	41.3	8.2
G25	CA	AG	AA	Glu/Glu	CT	TT	AG	CT	CC	AC	43	31.6	9.6	13.4	5.9	133.8	6.5	28.8	6.8
G26	CC	AA	AG	Glu/Lys	CC	CC	GG	CT	CC	AA	52	38.1	7.3		12.3	65.5	5.8	77.9	6.2
G27	CA	AA	AG	Glu/Lys	TT	TT	AG	CC	CC	AC	64	23.6	10.3	12.5	7.5	51.7	4.9	76.8	6.5
G28	CC	AG	GG	Lys/Lys	CT	CT	AG	TT	CG	AA	66	29.4	10.4	13.3	23	96.9	8.2	44	9
G29	CC	GG	AG	Lys/Lys	CT	CT	GG	CT	CC	AA	56	27.5	9	13.9	13.5	73.7	11.2	76.2	5
G30	CA	AG	AG	Glu/Glu	CC	CC	AA	CT	CC	AC	44	21.3	9.6	14.1	13.4	56	11.5	36.4	6.7
G31	CA	AA	AG	Glu/Lys	CC	CT	AG	CC	CG	AA	49	29.2	10.3	12		56	9.5	63.1	6.1
G32	CC	AG	AG	Glu/Lys	CC	CT	AA	CC	CC	AC	76	44.9	6.9	13.2	16.7	75	6.8	31.7	8.2
G33	CC	AA	GG	Glu/Glu	CT	CC	AA	CC	CG	AA	51	25.9	8.5		21	138.2	8.2	19.5	8.7
G34	CA	AG	AA	Glu/Glu	CT	CC	AG	CT	CC	CC	64	25.8	10	13.1	21.8		6.6	46.4	7.9
G35	CA	AG	AA	Glu/Glu	CT	TT	AA	CT	CC	AA	56	33.5	10.3	11.6	17.5	107.8		65.7	7.2
G36	CC	AG	AG	Glu/Lys	CT	TT	AA	CT	CC	AA	60	21.7	9.9	11.4	24.5	137.1	9.9	54.7	7.8
G37	CA	AG	AG	Glu/Lys	CT	CT	GG	CC	CG	AC	52	27.6	8.1	12.1	12.9	89	9.6	27.5	6.6
G38	CA	AA	GG	Lys/Lys	CC	TT	AG	CT	CC	CC	60	27.3	11.7	9.8	11.5	92.5	6.6	44.3	5.8
G39	CC	AG	AA	Glu/Lys	CT	CT	AA	CT	CC	AA	39	29.8	11.9	12.3	22.4	83.8	9.4	35.6	4.1
G40	CC	AG	AA	Glu/Glu	CC	TT	GG	TT	CG	AA	71	31.1	9	14.4	13.1	151.1	7.1	32.7	6.8
G41	CC	AG	AG	Glu/Glu	CC	CT	AG	CC	CC	AA	72	27.3	8.9	10.3	18.1	77.7	8.9	17.9	6.3
G42	AA	AG	AA	Glu/Lys	TT	CT	AA	CC	CG	AC	64	25.9	10	11.3	12	76.6	5.2	32.1	5.8
G43	CA	AA	AA	Lys/Lys	CT	CT	AG	CT	CG	AA	76	29.2	11.3		16.7	32	8.9	54	8.4
G44	CA	AG	AA	Glu/Lys	CC	CT	AA	CT	CG	AA	75	28.3	8.2	11.5	6.3	71.7		50.8	7.5
G45	CA	AA	AA	Glu/Lys	CC	CT	AG	CT	CC	AA	63	38.7	7.5	14.1	16.9	47.1	7.1	56.3	7.2
G46	CA	AG	AG	Glu/Glu	TT	TT	GG	TT	CG	AA	57	32.5	9.7	11.1	18.4	82.7	5.5	64.7	7.5
G47	CA	GG	AG	Glu/Lys	CC	TT	AG	CC	CC	AA	56	26	7.6	12.4	20.9	103.5	7	61.5	7.6
G48	CA	AA	AG	Glu/Lys	CC	TT	AG	CC	CC	CC	76	30.4	7.5	10.6	21.6	63	6.6	49.3	8.4
G49	CC	AG	AG	Glu/Lys	CT	TT	GG	CC	CG	AC	51	42.3	10.5	10.3	22	128.1	9.5	45	5.8
G50	CA	AA	AG	Glu/Glu	CT	CC	AA	CC	CC	AA	63	25.8	11.2	9.8	18.2	92.8	9.7	57.4	7.6
G51	CA	AG	AG	Glu/Lys	CC	CT	AA	CC	CG	AA	68	23.2	7.7	13	10.9	133.8	11	40.1	6.4
G52	CC	AG	AG	Glu/Lys	CC	CT	AA	TT	CG	AC	33	26.6	10.5	10.7	10.2	107.2	6.7	29.7	8.1
G53	CA	GG	AG	Glu/Lys	CT	CT	AG	CT	CC	AC	73	28.7	10.2	13.4	19.4	89.3	5.1	23	6.8
G54	CA	AG	AG	Glu/Lys	CC	CT	AG	CT	CC	AC	53	28	7.1	12.2	5.7	72.8		72.5	6.3
G55	CA	AG	AA	Lys/Lys	CT	CC	GG	TT	CG	AA	55	34.6	11.4	11.3	15.2	136.8	7	54.2	6.6
G56	CC	AA	AG	Glu/Lys	CT	CT	AG	CT	CG	AA	69	29.2	8.2	14.5	14	114.4	7.9	44	4.3
G57	CA	AG	GG	Glu/Lys	CC	TT	AG	CC	CC	AA	44	39.9	11.4	11.9	24	80.5	8.4	52.7	4.2
G58	CC	AG	AG	Glu/Lys	CT	TT	GG	CT	CC	AA	75	33.8	7.7	12.4	7.8	107.9	6.9	36.6	7.3
G59	CC	AA	AG	Glu/Lys	CC	TT	AA	CT	CC	AC	60	35.2	11.1	12.7	6.4	112.6	9.4	53.1	7.3
G60	CA	AA	AA	Lys/Lys	CT	TT	GG	CT	CC	AC	46	25.5	8.4	12.5	20.8	116.8	9.7	35.1	6.3
G61	AA	GG	AG	Lys/Lys	CC	TT	AA	CC	CG	AA	37	27	11.3	11.9	6.6	52.3	8.2	28.8	7.5
G62	CC	AA	AA	Glu/Lys	CT	CT	GG	CT	CC	AA	74	26.2	9.3	12.1	6.3	96.4	5	31.4	6.5
G63	CA	AA	AA	Glu/Glu	CC	CT	AG	TT	CC	AC	54	36.2	11.6	12.4	23	134.8	8	70.3	6.5
G64	CA	AG	AG	Glu/Lys	CT	CT	AG	CC	CG	AA	54	30.8	9.2	14.6		61.9	9.3	17.3	4.2
G65	CA	AG	AA	Lys/Lys	CT	CT	AA	CT	CC	AC	55	29.3	7.5	14.2	20	104.8	7.4	25.3	5.5
G66	CA	AG	AG	Glu/Lys	CC	TT	AG	CC	CC	CC	53	38.6	9	11.6	14.7	130.4	7.7	16.6	8.2
G67	CC	GG	AA	Glu/Lys	CT	TT	AA	TT	CC	AA	64	23.4	10.9	9.5	15.4	67.6	10.7	51.2	6.9
G68	CA	GG	AG	Glu/Lys	CT	CC	AA	CT	CC	AA	47	40.8	8.9	12.1	16.4	124	7.6	18.8	5.8
G69	CA	AG	AG	Glu/Lys	TT	CT	AA	CT	CC	AA	73	28.2	10	9.9	14.5	67	8.7	56.3	8.4
G70	CA	AG	AG	Glu/Lys	CC	CT	AA	CC	CC	AC	51	37.9	10.4	13.3	24	106.8	4.1	18.1	7.7
G71	CA	GG	GG	Lys/Lys	CC	TT	AG	CT	CC	AC	65	27.5	7.3	10.4	23.5	116.6	10.8	42.5	7.2
G72	CC	AA	AG	Lys/Lys	CT	CC	AA	CT	CG	AA	55	38.6	10	11.4	16.7	53.7	5.5	49.3	9
G73	CA	GG	GG	Lys/Lys	CC	CT	AG	CT	CC	AC	60	26	7.6	13.1	22.7	97.1	4.3	66.7	8.3
G74	CC	AG	GG	Glu/Glu	CC	CC	AG	CT	CC	AA	72	31.6	9.2	11.1	6.2	47.2	7.1	23.8	6.4
G75	CC	AG	GG	Lys/Lys	CT	CC	GG	CC	CG	AA	60	24	9.5	13.9	20.5	93.9	6.2	36.1	6.5
G76	AA	AG	AG	Glu/Lys	CC	TT	AA	CT	CG	AC	71	25	10.4	13.9	12.4	119.6	5.1	58.1	6.3
G77	CA	AG	AG	Glu/Lys	TT	CT	AA	CC	CC	AA	69	27.9	9.1	13.2	6.9	48.6	5.7	73.9	6.3
G78	CC	GG	AG	Glu/Lys	CT	CC	GG	CC	CC	AC	50	30.2	8	12.4	17	69.5	5.7	52.6	7.8
G79	CA	GG	AA	Glu/Glu	CC	CT	AA	CT	CC	AA	66	24	11.8	13.5	21.2	97.9	6.1	39.9	9
G80	CA	AA	AA	Glu/Glu	TT	CT	AG	CT	CC	AC	57	28.4	10.6	12.5	21.4		5.1	69.9	7.9
G81	CA	AG	AG	Lys/Lys	CT	CC	AG	CT	CC	CC	44	26.7	8.8	11.3	16.3	34.4	10	51.2	6.6
G82	CC	AG	AG	Glu/Lys	CC	CT	AG	CT	CC	AA	77	26.8	7.4	13.4	5.6	124	8.1	33.2	8.4
G83	CA	GG	AG	Glu/Glu	CC	TT	AG	CT	CG	AA	76	38.1	9.4	13.7	5.4	84.8	6.9		7.1
G84	CA	AA	AG	Glu/Lys	CC	TT	AA	CT	CC	AC	69	34.7	8	11.8	6.2	146	8.5	34.4	5.5
G85	CC	GG	AA	Lys/Lys	CC	TT	AG	CT	CC	AC	57	33.8	10	13.5	15.1	59.4	7.6	28.5	7.6
G86	CC	AA	GG	Glu/Lys	CC	CT	AA	CT	CC	AC	55	22.5	8.7	12	18.4	69.9	11.4	53.5	5.6
G87	CA	AA	AG	Glu/Lys	CT	CC	AA	CT	CC	CC	67	31.5	10.2	11.5	12.2	64.8	6.3	21	7.1
G88	CA	AA	GG	Glu/Glu	CT	TT	AA	CC	CC	AA	71	28.5	8.2	10.8	9	44.4	8.4	54.1	5.7
G89	AA	AG	AA	Lys/Lys	CT	CT	AA	TT	CC	AA	72	26.2	11.3	11.4	24	131.6	11.2	77.4	4.1
G90	CA	AA	AG	Glu/Lys	TT	TT	AA	CC	CC	AA	72	47.5	11.5	13.1	9.9	96.9	4.6	62.3	8.5
G91	CC	AA	AG	Glu/Lys	CT	CT	AA	CT	CG	CC	47	29	8	11.5	24.6	67.5	5.6	40.6	8
G92	CA	AA	GG	Lys/Lys	CT	CC	AA	CT	CC	AA	65	28.5	7.3	11.5	9.9	102	9.5	68	6.7
G93	CA	AA	GG	Glu/Lys	TT	CC	AG	CC	CC	AC	52	31.1	8.6	13.6	15.9	63.4		57	7
G94	CA	AG	GG	Glu/Lys	CT	CT	AA	CT	CG	AC	52	37.4	8.4	12.6	10.2	93	8.8	75.6	7.3
G95	CA	AA	AA	Glu/Lys	CT	CT	GG	CT	CC	AC	61	35	8	10.3	18.9	107.3	7.8	76	5.5
G96	CC	AG	AG	Lys/Lys	CC	TT	AG	TT	CC	AC	54	24.6	8.7		10.8	89.3	4.7	40.7	8.3
G97	CA	AG	GG	Glu/Glu	CC	CT	AA	CT	CC	AC	64	35.8	9.7	12.2		106.1	5.8	72.5	6.3
G98	CA	AG	AG	Glu/Lys	CC	TT	GG	CC	CG	AA	47	27.2	10.1	12.4	14.1	86.6	6.9	30.1	5.3
G99	CC	AG	AG	Glu/Glu	CC	TT	AG	TT	CG	AA	70	22.2	10.5		11.9	76.1	7.6	24.3	7.3
G100	CA	AG	GG	Glu/Lys	CT	CT	AA	TT	CG	AA	63	25	8.7	11.2	8.6	93.2	7	36.1	8.4
G101	CA	AG	AG	Glu/Lys	CC	TT	GG	TT	CG	AA	68	34.2	8.8	12.5	13.6	100.1	8.4	56.3	8
G102	AA	AG	GG	Glu/Glu	CC	CT	AG	CT	CC	AC	51	22.5	9.2	11.7	12.4	63.8	6.6	48.8	7.2
G103	CA	GG	AG	Glu/Glu	CC	TT	AG	CC	CG	AC	53	33.4	11.8	9.6	11	82.5	4.4	28.2	8.8
G104	AA	AA	AA	Glu/Lys	CC	CT	AG	CT	CC	AC	57	31.9	6.9	11.5	8.1	63.6	8.1	39.3	6.7
G105	CA	GG	AG	Glu/Lys	CT	CT	AG	CC	CG	AC	48	28	10	10.7	8.2	40.3	8.9	53.5	8.6
G106	CA	AG	GG	Lys/Lys	CC	CC	GG	CT	CG	AA	60	24	7.5	11.6	8.7	83	4.4	36.3	8.9
G107	AA	AG	AA	Glu/Lys	CC	CC	AA	CT	CC	AA	44	28.1	11	13	22.1	109	6.6	53.9	6.2
G108	CC	AA	GG	Lys/Lys	CC	CT	AG	CT	CC	AA	58	27.9	7.5	11.5	21.7	41.8	7.1	39.3	7.8
G109	CC	AA	GG	Glu/Lys	CT	CT	AA	CT	CG	AC	61	33.7	11.5	12.3	23.6	121.4	5.4	51.9
G110	CA	AA	GG	Glu/Glu	TT	CT	GG	CC	GG	CC	72	36.2	9	11.5	15.5	90.2	5.6	39.9	4.3
G111	CA	AA	GG	Glu/Lys	CT	CT	AG	TT	CG	AA	58	30.9	9.7		19.8	128.7	6.9	52.6	6.3
G112	CC	AG	GG	Glu/Lys	CT	CT	AA	TT	CC	AA	68	31.6	11	11.5	20.7	82	7.1	56	6.9
G113	CC	GG	GG	Glu/Lys	CT	CC	AA	CC	CG	AA	61	25.1	10.8	9.8	22.5	71.9	9.8	58.6
G114	CC	AA	AA	Glu/Lys	CT	CT	AA	CT	CC	AA	62	29.6	9.2		14	124.8	8.7	48.4	4.4
G115	CA	AG	GG	Lys/Lys	CT	TT	AA	CT	CC	AC	68	27.4	7.9	11.3	18.9	62.8	4.6	60.9	5.6
G116	CA	AG	AG	Glu/Lys	CT	CT	AA	CT	CG	AC	66	27.8	9.2	11.4	13	51.7	5	21	8.8
G117	CA	AA	AA	Glu/Lys	CC	TT	AA	CT	CG	AA	72	34	9	12.4	16	92.9		41.9
G118	CA	AG	AG	Glu/Lys	TT	CT	AA	TT	CC	AA	77	32.7	7.7	11.9	11.6	112.4		36.7	4.9
G119	CA	AG	GG	Glu/Lys	CC	CT	GG	CT	CC	AA	42	32.1	10.1	13.8	17.4	75.8	5.4	26.3	4.5
G120	CA	AG	AG	Glu/Glu	CC	TT	AG	CT	CC	AC	53	20.2	8.2	10.1	24	96.7	10.1	34.2	8.5
G121	CA	AA	AA	Glu/Lys	CT	TT	AA	CT	CC	AC	62	26	10.1	11.6	9.1	106.1	7.9	50	7.7
G122	CA	AG	AG	Glu/Lys	CT	TT	AG	CT	CC	AC	46	32.3	10	11	12.3		4.4	23.7	7.6
G123	CA	AA	AG	Glu/Lys	CC	CT	AA	CT	CG	AC	65	32.7	11.7	12.2	11.8	133	9.6	21	6.6
G124	CA	AG	AG	Glu/Lys	CC	CT	AA	CT	CC	AA	61	26.9	11.9	12.4	14.4	89.5	8.6	24.9	6.7
G125	AA	AA	AG	Lys/Lys	CC	CC	AA	CC	CG	CC	74	26.1	11.1	13.7	9.2	84.3	8.9	32.3	8.3
G126	CA	GG	GG	Glu/Lys	TT	CT	AA	CC	CG	AC	47	34.5	11.6	13.8	15.7	115.3	5.1	72.3	7.3
G127	CA	AA	GG	Lys/Lys	CC	CC	GG	CT	CC	AA	58	25.5	12.1	14.6	6.9	52.9	8.5	73.7	6.8
G128	CA	AG	AG	Lys/Lys	CT	CT	AA	CC	CG	AA	65	36.7	9.8	12	15.5	107.6	6.4	34.8	7.6
G129	CA	AG	AG	Lys/Lys	CT	TT	AG	CT	CG	AA	67	33.9	11.2	11.9	11.2	118.9	7.8	34.9	4.4
G130	CC	AG	AA	Glu/Lys	CC	TT	AG	CT	CG	AC	67	25.2	7.6	11.6	23.1	30.6	6.6	67.1	4.2
G131	CA	AA	AG	Glu/Glu	CT	CT	GG	CT	CC	AA	41	27	10.3	10.4	14.8	96.9	6.7	40.6	6.5
G132	CC	AA	AA	Glu/Lys	CT	CT	GG	CT	CG	AA	56	36.9	6.7	13.4	17.2	82.5	10.3	32.5
G133	CA	AG	AG	Glu/Lys	CC	CT	AG	CC	CC	AC	57	29	8.2		24.2	77.8	9.9	17.7	8.4
G134	CC	AA	AG	Glu/Lys	CT	CT	AG	CT	CC	AA	76	29.9	10.3		7.7	90	10.4	39.3
G135	AA	AG	AG	Glu/Lys	TT	TT	AG	CT	CG	AA	70	23.8	8.8	9.7	14.4	96.7	8.6	24.1	4.1
G136	CA	AG	AA	Glu/Lys	TT	CC	AA	CT	CC	AC	55	31.2	8.5	12.4	9.3	62	4.5	40.2	6.2
G137	CA	AG	GG	Glu/Lys	CC	TT	AA	CT	CG	AA	75	32	10	11.6		54.4	5.2	40.7	5.6
G138	CA	AG	AG	Glu/Glu	CT	TT	AG	CT	CC	AA	61	32.4	8.1	11.2	16.6	100	8.4	40.8	4.3
G139	CA	AG	GG	Glu/Lys	CC	CC	AG	CC	CC	AA	62	32.3	10.8	12.7	24.3	91.5	4.3	48.4	4.4
G140	CC	AG	GG	Glu/Lys	CC	CC	AG	CT	CC	AC	66	27.7	9.9	10	13.4	103.4	4.3	66.4	5.8
G141	CA	AG	AG	Glu/Lys	CC	TT	AA	CT	CG	AC	73	22.7	10.5	11.2	17.1	49.3	4.9	49.7	8
G142	AA	AG	AA	Glu/Glu	CC	CT	AG	CC	CG	AA	61	34.2	9.9	12.7	9.3	64.7	6.1	45.5	6.4
G143	CA	GG	AA	Glu/Lys	CT	CT	AG	CC	CG	AA	46	34.3	11.2	11.5	15.9	96.2	10.2	46.2	4.9
G144	CC	GG	GG	Glu/Glu	CT	CT	AA	CT	CC	AA	67	31.2	9.9	13.3	19.4	117.6	7.1	66.9	8.1
G145	AA	AG	AG	Glu/Glu	CC	CC	AA	TT	CG	AA	43	23.9	10.6	13.3	15.7	107.7	7.2	55.3	5.8
G146	CA	AG	GG	Glu/Lys	CT	CT	AA	CC	CG	AA	72	23.2	11.2	12.9	21.6	94.7	10.6	67	7
G147	CA	AG	AG	Glu/Lys	CC	CC	AA	CT	CG	AA	67	28.7	11.3	13.2	24.1	56.1	10.4	79.5	5.6
G148	CA	GG	AG	Glu/Lys	CC	CC	AG	CC	GG	AA	56	31.5	9	12.8	14.4	60.4	9.3	26.7	8.4
G149	CC	GG	AG	Glu/Lys	CC	CC	AG	CT	CC	AA	47	33.1	10.8	13.3		79.7	6.9	62.9	4.2
G150	CA	AG	AG	Lys/Lys	CT	CT	AG	CT	GG	AA	51	30.1	10.8	12.6	17	107.9	7.2	43.3	4.7
G151	CC	AG	GG	Glu/Lys	CC	CT	AA	CC	GG	AA	58	24.2	11.6	12.2	8.4	100.7	4.2	43.8	7.1
G152	CC	AG	AG	Lys/Lys	CC	CT	AG	CT	CC	AC	33	27.6	11.7	12.2	23.9	108.1	11.1		8.5
G153	CA	GG	AG	Glu/Lys	CT	CC	GG	CC	CC	AA	41	22.7	9.1	10.7	16.9	134.2	5.6	77	5.6
G154	CC	AA	AG	Glu/Lys	CC	CT	AG	CT	CC	AC	73	28.2	8.7	13.2	16.5	54.8	4.9	49.7	5.4
G155	CC	GG	AG	Lys/Lys	CC	CT	AG	TT	CC	AA	52	39.3	10.8	13	14.7	137.7	4.4	58.5	7.4
G156	CC	GG	GG	Glu/Lys	TT	CT	AA	CT	CG	AC	60	29.7	10.4	11	13.9	97.8	11.6	70.5	6.3
G157	CA	GG	GG	Glu/Glu	CT	TT	AG	CC	CC	AC	57	31.9	11.8	11.9	22.7	93	8.7	47.8	7.6
G158	CA	GG	AG	Glu/Glu	CC	CT	AG	CT	CG	AA	68	31.5	8.8	11.5	18.7	142.9	10.3	63.4	8.7
G159	CA	AG	AA	Glu/Glu	TT	CC	AA	CT	CG	AC	65	26	9.9	12.8	7.2	99.6	8.4	38.2	8
G160	CA	AG	AG	Glu/Lys	CT	CC	AG	CC	CC	CC	65	33	9.9	14.3	21.2	78.9	7	24.6	5.6
G161	CA	AG	AG	Lys/Lys	CC	CT	GG	CT	CC	AA	63	34.4	8.4	11.5	6.5	146.9	6.9	43.1	4.5
G162	CA	GG	AG	Glu/Glu	CT	TT	AA	TT	CG	CC	60	39.5	11	11.9	8.8	98.5	5.6	39.3	8.6
G163	CC	AG	AA	Lys/Lys	CC	CT	AA	CT	CG	AA	62	26.2	10.4	12.6	7.5	129.1	6.5	65.7	7.7
G164	CA	AA	AG	Glu/Glu	CC	CT	AA	CT	CG	AC	35	31	9.4	12.9	8.6	73.4	5.4	48.7	4.1
G165	CA	AG	AG	Glu/Lys	CT	TT	AG	CC	CG	AA	59	28.7	9.8	13.8	11.5	94.1	6.9	67.1	8.7
G166	CA	GG	AA	Glu/Lys	CC	TT	AG	CT	CC	AA	44	23.7	9.4	10.6	11.3	112.2	7.6	53
G167	CA	GG	AA	Glu/Lys	CT	CC	GG	CT	CC	AC	71	25	7.4	11.5		84.9	6.6	17.8	6.7
G168	AA	AG	AG	Glu/Lys	CT	TT	AA	CT	CC	AC	59	29.4	9.7	11.8	13.9	58.6	7	66.2	6.3
G169	CC	AG	AG	Lys/Lys	CT	CT	AG	CT	CG	AC	57	27.9	6.8	12.4	19.7	77.7	8.9	60.5	8.4
G170	CA	GG	AG	Glu/Glu	CC	CT	AG	CT	CC	AC	55	29.6	11.7	12.3	5.7	96.4	6.5	18.7	5.2
G171	CA	AA	GG	Lys/Lys	CC	CT	AG	TT	CG	AC	49	42.5	8.6	13.5	14.4	83.4	8.7	37.8	6.5
G172	CA	GG	AG	Glu/Lys	CC	CC	GG	CT	CG	AC	64	34	9.5	12.4	8	81.6	9.5	39.5	6.6
G173	CA	AG	AG	Lys/Lys	CC	CT	AG	CT	CC	AA	76	37.4	11.2	11.2	6.1	155	7.8	47.4	4.4
G174	CA	AG	AA	Lys/Lys	CC	CT	GG	TT	CG	AA	70	35.2	7.8	13.6	23.4	80.8	8.9	56.1	8.5
G175	CC	GG	GG	Glu/Glu	CC	TT	AA	CC	CG	AC	77	35.4	9.8	12.1	23.2	82.5	8.6	45.6	5.3
G176	CA	AG	GG	Lys/Lys	CC	CT	AG	CC	CC	AA	63	33.7	8.8		5.4	125.2	9.3	44.4	8.9
G177	CC	GG	AG	Glu/Lys	CC	CT	AA	CT	GG	AC	45	32.6	7.4	12.7	18.8	102.1	6.9	36.5	8.7
G178	AA	AG	AG	Glu/Glu	CC	CT	AA	TT	CG	AC	43	27.2	11.8	13.1	16.6	103.5	9.9	43	7.5
G179	CA	GG	AA	Glu/Lys	CC	CT	AG	TT	CG	AA	73	27.9	11	9.3	17.9	106.4	7	77.2	4.2
G180	CA	AG	AA	Glu/Glu	CT	CT	AA	TT	CG	AA	63	26.3	9.9	9.4	20.3	61.7	8.9	77.6	7.2
G181	CC	AG	AA	Glu/Glu	CT	CC	GG	TT	CG	CC	55	29.5	8	12.9	14	95.8		56.7	6.8
G182	AA	AG	AA	Glu/Glu	CC	TT	GG	CT	CG	AA	63	34.2	11.8	11.5	18.3	130.1	5.9	20.9	6.1
G183	CA	AA	GG	Glu/Lys	CC	TT	AA	CC	CG	AC	49	29	8.7	12.5	12.2	70.1	9.4	24.9	8.5
G184	CC	AG	GG	Lys/Lys	CC	TT	AA	CT	CC	AC	51	32.4	11.8	12	12.5	79.6	6.3	48	6.8
G185	CC	AG	AG	Glu/Lys	CC	CT	AG	CT	CG	AA	67	23	10.3	13.7		39.9	9.7	43.1	4.1
G186	CA	AA	GG	Glu/Lys	CC	CT	AG	CT	CC	AC	65	23.8	9	14.5	10.7	68.9	9	74.9	7.7
G187	CA	AG	AG	Glu/Lys	CT	TT	AA	TT	CC	AA	58	33.8	9.8	11.1	14.6	94.8	5.1	67.9	7.5
G188	CA	AA	AG	Lys/Lys	CC	CT	GG	CT	CG	AA	62	28.2	9.1	13.1	5.8	124.4	5.9	57.8	8.2
G189	CA	AG	AG	Lys/Lys	CT	CC	AA	CT	CC	AA	62	40.1	9.6	11.1	7.5	90.8	11.2	59.6	8.3
G190	CA	AG	GG	Glu/Lys	CT	TT	AA	CT	CG	AC	61	35.5	8.5	11.5	12.9	98.8	5.9		9
G191	CA	GG	GG	Glu/Lys	CC	CT	AA	CC	CC	AC	57	25.8	7	11.5	5.1	127.4	5.7	51.3	5.6
G192	CA	AA	AG	Glu/Lys	CC	CC	GG	CT	CG	AC	52	29.9	9	11.9	9.3	117.1	7.5	69.8	5.3
G193	CA	AA	GG	Glu/Lys	CT	CC	AG	CT	CC	AA	53	35.7	11.6	13.9	5.1	105.7	7.4	16.6	4.9
G194	CA	AA	AG	Lys/Lys	CC	CT	AA	CT	CC	AA	69	35.8	10.7	12.2	15.4	70.5	6.7	44.5	4.7
G195	CC	AG	AA	Glu/Lys	CC	CC	AG	CT	CG	AA	73	31.6	11.8		20.8	42.7	4.8	77.5	8.5
G196	CC	GG	AG	Glu/Lys	CC	CT	AA	CT	CG	AA	57	29.3	10.4	13.6	22.6	107.5	7.6	27.7	5.7
G197	CA	AA	AG	Glu/Lys	CC	CC	GG	CT	CG	AC	41	26.4	10.6	14	7.5	137.6	10.5	41.9	8.9
G198	CA	AA	AG	Lys/Lys	CC	TT	AG	TT	CC	CC	52	28.7	7.3	10.5	10.2	106.3	8.4	44.2	8.8
G199	CA	AA	AG	Glu/Lys	CC	TT	AA	TT	CG	AA	59	30.9	9.3		19	86.3	7.4	37.8	4.7
G200	CC	AG	AG	Glu/Lys	CT	CT	AA	CT	CC	AC	69	30.7	9.2	11.7	10.3	97.3	4.7	36.1	8.1
G201	CC	AG	AG	Glu/Lys	CC	TT	AA	CC	CG	AC	73	31.5	8.8	12.4	11.7	56.9	8	64.4	5.3
G202	CA	AG	AG	Lys/Lys	TT	CT	AG	CT	CC	AA	51	29.8	9	12.1	21.6	88.2	9.5	24.1	6.1
G203	CA	AG	AG	Glu/Glu	CC	TT	AA	CT	CC	CC	52	37	9.3	13.3		49.8	8.6	34.7	6.3
G204	CA	AG	AG	Glu/Lys	CT	CC	AA	CT	CC	AA	50	24.5	10.2	13	21.9	60	10.5	45.9	7
G205	CA	AG	AA	Glu/Lys	CC	CT	AG	CC	CC	AA	77	38.1	11.4	12	19.3	130.7	9.8	61.6	8.2
G206	CA	AA	AG	Glu/Glu	CC	TT	AA	TT	CC	AA	59	35.9	11.7	10.1	15.7	81.9	7.6	26	7.1
G207	AA	AA	AG	Lys/Lys	CC	TT	GG	CC	CC	AA	74	37.3	7.6	14.1	5.3	82.9	11.2	46.7	5.9
G208	CA	AG	AA	Lys/Lys	CT	CT	AA	CT	CC	AA	58	25.9	9	10.7	12.7	134.8	6.3	46.4	4
G209	CA	AA	GG	Glu/Lys	CC	TT	AG	CC	CC	AC	46	25.8	9	9.1	17.9	56.2	4.4	59	6.7
G210	CC	AG	AA	Glu/Glu	TT	TT	AG	CT	CG	AC	66	33.8	11	11.1	24.2	109	8.8	36	6.3
G211	CA	GG	AG	Glu/Glu	CT	CT	AA	CT	GG	AA	53	26.3	8.8	13	14.7	65.4	8.2	70.8	7
G212	CA	AG	AG	Lys/Lys	CC	CT	AA	CT	CC	AA	62	29.3	10	11.8	13.7	42.8	6.8	34.2	4.2
G213	CA	AA	AG	Glu/Glu	CC	CC	AG	TT	CG	CC	72	35.2	11.8	11.6	23.4	109.7	7.7	74.1	6.6
G214	CC	AG	GG	Glu/Lys	CT	CT	AG	CT	CC	AC	52	35.7	9.5	14.5	12.5	66	10.4	73.1	7.4
G215	CA	GG	AG	Lys/Lys	CC	CT	AA	CT	CG	AA	49	20.2	10	13.5	10.1	72.2	6.9	53.2	6.3
G216	CA	AA	AA	Glu/Lys	CC	CT	AG	CT	CG	CC	50	24.8	8.7	10.6	11.3	100.9	4	37.9	7.7
G217	CA	AG	GG	Glu/Lys	CC	TT	GG	CC	CG	AA	67	40.7	10.9	12.6	9.9	93.1	5.6	28.1	7.3
G218	AA	AG	AG	Glu/Glu	CC	CT	AG	CT	CC	AA	70	34.9	8.5	12.5		90.5	4.6	41.7	6.4
G219	CA	AA	AG	Glu/Lys	CC	TT	GG	CC	GG	AA	51	29	10.1	10.3	19.1		6.9	59.1	7.8
G220	CC	AG	AG	Glu/Glu	CC	TT	AA	CT	CG	CC	66	28.5	9.4	10	12.4	115.7	7.7	46.1	8.7
G221	CC	AG	AG	Glu/Lys	CC	CT	AG	CC	CC	AA	54	25.8	8.6	12	24.4	113.2	7.8	52.8	4.6
G222	CA	AG	AG	Glu/Glu	TT	CT	AG	TT	CC	AA	69	28.9	9.6	10.1	22.4	118.3	8.2	29.6	7.4
G223	CA	AG	AG	Glu/Lys	CC	CT	AA	CT	GG	AA	69	41.7	9.5	12.7	12.7	44.2	11.9	69.8	8.5
G224	CA	AG	AA	Glu/Glu	CC	CT	AA	CC	CG	AC	77	24.5	8.3	12	8.2	101	5.1	57.1	7
G225	CA	AG	AA	Glu/Lys	CC	CT	AG	CT	GG	AA	61	35.5	8.5	10.6	8.6	113.6	5.2	66	7.9
G226	CA	AA	AG	Glu/Lys	TT	CT	GG	CT	CG	AA	59	20.7	10.1	13	17.7	48.4	9.7	53.1	7.9
G227	CA	AG	AA	Glu/Glu	CT	TT	AA	CT	CC	AA	54	27.3	9.7	12.9	16.5	88.2	10.3	48.4	8.4
G228	CA	GG	AA	Glu/Lys	CC	TT	AG	CT	CC	AA	73	24.6	11.3	13	22.9	116.8	11.3	61.3	6.2
G229	CA	AG	AG	Glu/Lys	CC	TT	AG	CT	CC	AA	74	27.5	9.8	11	22.6	112.6	6.5	23.2	5.9
G230	CA	AG	GG	Glu/Lys	CT	TT	AA	CC	CC	AC	65	25.8	8.2	14.2	14.5	157.8	4.6	59.7	6
G231	CA	AA	GG	Glu/Lys	CT	CT	AG	CC	CG	AA	60	33.7	6.9	10.5	18.6	125.6	5.2	73.1
G232	CC	AG	GG	Glu/Lys	CT	CT	AA	CC	CG	AC	58	32.2	11.1	12.4	16.7	66.6	5.4	65.8	8.2
G233	CC	AG	AG	Glu/Glu	CT	CC	AG	CT	CG	AA	40	35.8	8.3	12.1	5.3	82.7	9.6	20	6.3
G234	CA	GG	AA	Glu/Glu	CT	CT	AG	CC	CG	AA	37	38.4	7.8	12.3	18.5	92.6	7	18.1	7.3
G235	CA	AG	GG	Glu/Glu	CT	CC	GG	CT	CC	AA	54	29.5	10.5	9.2	8	62.3	11.5	57.3
G236	CA	AG	AG	Lys/Lys	CC	CT	AG	CT	CC	AA	48	26.7	10.3	12.8	13.8	74.4	6.1	22.5	7.1
G237	CC	AG	AG	Glu/Lys	CC	CC	AG	CC	CC	AC	42	29.9	9.1	13.1	14.8	79.2	7.8	61.4	8.4
G238	CA	AG	AG	Glu/Lys	CC	CT	AA	CC	CC	AA	60	30.9	11.5	14	22.7	88.4	5.8	61.9
G239	CA	GG	AG	Glu/Glu	CT	TT	AG	CT	CG	AC	55	32.3	8.1	10.3	9.9	87.4	7.3	63.9	7.3
G240	CC	AA	AA	Glu/Lys	CT	TT	AA	CC	CG	AA	73	21.3	9	12.3	16.2	97.7	5.4	49.1	8
G241	CA	AA	AG	Glu/Lys	CC	CC	GG	TT	CG	AC	59	34.1	9.7	11.6	16.1	132.8	6.8	26.6	4.8
G242	CA	GG	AG	Lys/Lys	CT	CT	AA	CT	CG	AA	67	26.9	6.5	11.9	12.5	85.1	9	42.9	8.1
G243	CA	GG	AA	Glu/Lys	CC	CT	AA	TT	CG	AC	71	30.9	9.7	12.7	20	150.5	4.6	37.1	7.6
G244	CC	AG	AA	Lys/Lys	CC	CT	AA	TT	CC	CC	65	39.4	9.3	14.2	17.6	111.3		51.5	5.8
G245	CA	AG	AA	Glu/Lys	CT	TT	AA	CT	CG	AA	59	44	9	10.7		95.3	4.8	17.3	7.1
G246	CA	AG	AG	Glu/Glu	CT	CT	AA	CT	CC	AA	67	33.8	10.9	12.5	8.1	149	11	41.6	7
G247	CC	AA	AA	Glu/Glu	CC	CT	AG	CC	CG	AA	64	29.9	10.7	13.5	24.3	127.2	5.5	25.9	6.3
G248	CA	GG	GG	Glu/Lys	CC	CT	GG	CC	CG	AA	57	30.5	9	9.5	20.5	79.4	7.2	55.6	6.6
G249	CA	AA	AG	Glu/Lys	CT	CT	GG	CT	CC	AA	66	34.4	9.5	10.3	22.7	87.1	6.1	53.1	4.6
G250	CC	AG	AA	Glu/Glu	CT	CT	GG	CT	CC	AA	66	24	10.1	11.5	13.8	147.6	5	51.1	6.1
G251	CA	GG	AG	Glu/Glu	TT	CT	AG	CC	CC	AA	75	26.2	7.8	11.2		123.7	7.1	28.6	7.2
G252	CA	AG	GG	Glu/Lys	CT	CC	AG	CT	CG	AA	50	27.8	8	11.9	17.8	81.9	8	47.3	5.1
G253	CC	GG	AG	Glu/Lys	CC	CT	AA	CC	CC	AA	67	31.8	10.1	13.4	18.1	99.6	9.2	43.7	6.4
G254	CC	AG	AA	Lys/Lys	CT	CC	AG	CT	CG	AC	60	32	11	13.3	20.2	84.7	10.3	47.1	6.5
G255	CA	AG	GG	Glu/Lys	CT	CT	GG	CT	GG	AC	74	31.5	9	12.1		72.6	7.3	75.1	6.8
G256	CA	AG	AA	Lys/Lys	CC	CT	AA	CT	CG	AA	66	28.2	9.5	12.6	7.6	96.1	4.2	60.5	7
G257	CA	AG	AG	Lys/Lys	CT	TT	AG	CC	CC	AC	63	27	7.4	11.1	12.3	74.5	6.8	56.4	8.9
G258	CC	GG	AG	Glu/Lys	CT	CT	AG	CT	CG	AA	52	33.5	7	12.3	16.4	114.1	7.7	67.2	7.2
G259	CA	AA	AA	Lys/Lys	CT	CT	AG	CT	CC	AA	49	37.4	9.6	12.5	7.1	127.5	5.7	18.6	5.2
G260	CA	AG	GG	Glu/Glu	CC	CT	AA	TT	CC	AA	59	39.7	10.7	12.6		61.7	8.4	72.4	7
G261	CC	AA	GG	Glu/Lys	CC	CT	AG	TT	CG	CC	49	28.4	9.7	11.3	21.3	89.5	6.1	62.3	6.9
G262	CC	AA	AA	Glu/Lys	CC	CT	AA	TT	CG	AC	70	39.9	10.1	9.6	8.9	149.6	7.6	33.4	6
G263	CA	AA	GG	Glu/Glu	CT	CT	AA	CC	CC	AC	51	32.8	10	11.1	14.8	92.5	8.1	36.6	6
G264	CA	AG	AG	Lys/Lys	CT	CT	AA	CT	CC	AC	69	26.6	11.2	9.7	23.2	125.8	5.4	69.4	6.6
G265	CC	GG	AG	Glu/Lys	CT	TT	AA	TT	CG	AA	68	21.6	8.3	12.6	15.5	114.9	8.7	69.4	7.9
G266	CA	AG	AA	Glu/Lys	CC	TT	GG	CC	CC	AC	69	27.2	8.6	13.5	11.7	132.6	10.5	34.6	5.4
G267	CA	AG	AG	Glu/Glu	CT	TT	AG	CT	CC	AA	63	43.7	6.7	11.9	21.9	120.4	9	60.4	5.8
G268	CC	AA	AG	Glu/Lys	CT	CT	AG	CC	CG	AA	66	33.4	10.4	11.1	16.5	82.7	6.5	15.6	7.9
G269	CA	GG	AG	Glu/Lys	CC	CT	AG	TT	CC	AA	41	26.2	10.4	13.1	12.1	65.8	4.1	51	5.7
G270	CC	AG	AG	Glu/Lys	CT	CC	AG	CT	CG	AA	62	38.8	9.4		21.7	99.4	6.4	58.6	5.1
G271	CC	AA	AA	Glu/Lys	CC	CT	AA	CT	CG	AA	52	30.1	11.4	11.4	5.7	84.8	5.6	58.1	8.1
G272	CA	AG	AG	Glu/Lys	CC	CT	GG	CC	CG	AC	68	30.3	10.7	10.1	11	66.5	9.8	50.2	5.6

## Sheet: Control
Sample	FTO [rs8050136]	FTO [rs7202116]	FTO [rs9930506]	KCNJ11 [rs5219]	SLC30A8 [rs13266634]	CDKN2B [rs10811661]	CDKAL1 [rs7756992]	CDKAL1 [rs9465871]	CDKAL1 [rs7754840]	CDKAL1 [rs10946398]	Age	BMI	Basal glucose level	Glucose level 2 h after PGTT	Basal insulin level	Insulin level 2 h after PGTT	HOMA-b	HOMA-IR
297EK	CC	AA	AG	Glu/Glu	CT	CT	GG	CC	CC	AA	38	42	6	6.5	12.5	50.5	125	2.1
298EK	CC	AG	AA	Glu/Lys	CC	CT	AG	CC	CC	CC	46	33.6	4.9	8.2		46.2	71.2	2.6
299EK	CC	AA	AA	Glu/Glu	CT	CT	AG	CT	CG	AA	31	38.6	5.6	7.1	11.8	21.7		3
300EK	CC	AG	AG	Glu/Glu	CT	TT	AA	CC	CC	AA	32	34.6	5	8.1	12.1		93.7	2.3
301EK	CA	AA	GG	Glu/Lys	CT	CC	AG	TT	CG	AA	56	30.8	5.3	8.5	8.3	32.9	118.4	2.9
302EK	CA	AA	GG	Lys/Lys	CT	CC	GG	CC	CC	CC	42	25.9	4.3	8.2	11.2	52.5	131.1	3
303EK	CA	AG	AA	Glu/Lys	CT	CT	AA	CC	CC	AC	44	33.7	5.6	5.8	10.9	26.5	46.1	3.1
304EK	CA	GG	GG	Glu/Glu	CC	CT	AA	CT	CG	AC	56	31.2	3.9	7.1	12.3	47.1	86.4	3
305EK	CA	AG	AG	Lys/Lys	CC	CT	AG	CC	GG	CC	46	36.2	5.5	6.6		51.9	139.9
306EK	CA	AG	AG	Lys/Lys	CC	TT	AA	CT	CC	AC	52	24.2	4.1	8.3	9.6	48.7	88.4	2
307EK	CC	AA	AG	Glu/Lys	CT	CC	AG	CT	CG	AA	35	31.5	4.8	7.6	9	45.6	104.2	2.6
308EK	CA	GG	AA	Glu/Lys	CC	TT	AG	CT	CC	AA	49	27.6	4.3	6.2	11.7	29.2	113.5	1.9
309EK	CA	AG	AG	Lys/Lys	CC	TT	AG	TT	CC	AA	63	25.9	4.8	7.7	8.4	25.4	64.9	3
310EK	CA	GG	GG	Lys/Lys	CT	CT	GG	CT	CG	AA	40	24.7	5.8	5.8	8.3	58.6	132	3.3
311EK	CA	GG	GG	Glu/Lys	CT	CT	AA	CC	CC	AA	42	35.4	5.4	7.5	10	25.7	114.7	2.8
312EK	CC	AG	AA	Glu/Lys	CC	CC	AA	CC	CC	AA	42	24.9	5.2	7.5	9.7	47.5	43.6	2.7
313EK	CA	AG	AG	Glu/Lys	CT	TT	AA	CT	CG	AA	69	33.3	4.9	7.4	9.1	53.9	62.9	3.1
314EK	CC	AG	AG	Glu/Lys	CC	CT	AA	CT	CG	AC	52	29.5	6.1	6.7		49.5	150	1.9
315EK	CA	AA	AG	Glu/Glu	CT	CT	AG	TT	CG	AA	25	31.1	5	6.4	8.9	58.8	123.1	1.8
316EK	CA	AG	AG	Glu/Glu	CC	TT	AA	CT	CG	AA	69	24.6	4.8	7.1	12.2	52.9	47.8	2
317EK	CA	AG	GG	Lys/Lys	CT	TT	AA	CT	CG	AC	55	37.6	3.7	7	9.6	30.1	64.4	2.4
318EK	CA	AA	AA	Glu/Lys	CT	TT	AG	CT	CG	CC	56	32.6	5.8	7.4	11.2	29.3	31.6	2.1
319EK	CA	AA	AA	Glu/Glu	TT	CT	AA	TT	CG	AA	30	36.6	3.4	7.5	11.9	45.2	81.5	2.6
320EK	CA	GG	GG	Glu/Glu	CC	TT	AA	CT	CC	AA	56	28.7	5.2	6.5	12.3		84.9	1.8
321EK	CA	GG	AG	Glu/Glu	CC	TT	AA	CC	CC	AC	34	20.1	4	7.1	8.7	58		2.4
322EK	CC	AG	AG	Glu/Lys	CC	CT	AG	CC	CG	AA	60	28.2	4.9	6.7	11.5	51.9	77.6	2.8
323EK	CC	AG	AA	Glu/Lys	CT	CT	AA	CC	CC	AA	50	36.5	5.7	8.2	11.9	22.7	80.9	2.3
324EK	CA	AA	GG	Glu/Glu	CT	CT	AA	CT	CG	AA	41	35.6	4.3	6.2	8.2	56.2	83.5	4.1
325EK	CA	GG	AG	Glu/Glu	CT	CT	GG	CC	CG	AA	68	21.7	6.1	7.1		53.1	71	3.2
326EK	CC	AG	GG	Glu/Lys	CC	CT	AG	CT	CC	AA	50	22.7	5.7	6.3		29.1	86.1	2
327EK	CC	AG	AG	Lys/Lys	TT	TT	AA	TT	CG	AA	65	27.4	5.8	7.5	9	49.9	113.4	4.5
TK1	CA	GG	GG	Glu/Glu	CC	TT	AA	CC	CG	AA	31	26.5	3.5	6.6	8.6	55.8	76	3.8
TK2	CC	AG	AA	Glu/Lys	CT	CT	GG	TT	CG	AA	69	21.2	5.1	7.6	12	24.6	128.6	3.6
TK3	CA	GG	AG	Glu/Lys	CT	TT	GG	CT	CG	AA	62	23.2	6.1	8.1	9.6	40.8	133.2	2.9
TK4	CA	AG	AG	Lys/Lys	CC	TT	AA	CC	CG	AA	49	27.4	4.5	7	12.4	41.3
TK5	CC	AG	AG	Glu/Lys	CC	TT	AG	TT	CC	AC	43	24.7	6	8.6	9.6	28.6	63.4	3
TK6	CC	GG	GG	Glu/Glu	CC	TT	GG	CT	CC	AC	47	32	4.9	7.4	9.5	28.5	105	2
TK7	CA	AG	AA	Glu/Lys	CC	CT	AA	CT	CG	AA	52	36.2	5.5	8.4	11.4	52.5	112.2	3.6
TK8	CA	AG	GG	Glu/Lys	CT	CT	AA	CT	CG	AA	47	28.5	4.2	7.5	10.7	41.6	98.5	2.9
TK9	CC	AG	AA	Lys/Lys	CC	CC	AA	CT	CG	AA	34	20.8	5.6	5.3	10.8	52	85	2
TK10	CC	GG	AG	Glu/Lys	CC	TT	AA	TT	GG	AA	40	36.1	5.5	7.4	11.3	55.3	137.5	3.5
TK11	CC	GG	AG	Glu/Glu	CC	TT	AA	CT	CC	AC	37	24	4.4	7.4	9.6	51	73	2.3
TK12	CA	AA	AG	Glu/Glu	CC	TT	AG	CC	CG	AA	53	33.2	5.1	5.9		34	71.7	2.3
TK13	CA	GG	AG	Lys/Lys	CC	TT	AG	CC	CG	AA	62	21.3	5.9	6.6	12.5	53.7	144	4.9
TK14	CA	AA	AG	Glu/Lys	CC	TT	AG	CT	CC	CC	62	25.8	5.9	7.1	12.1	35.5	69	1.9
TK15	CA	AG	AA	Glu/Lys	CC	CT	GG	CT	CG	AA	52	24.5	4.3	6.7		29.9	140.4	1.9
TK16	CC	AG	AA	Glu/Glu	CT	CT	AG	CT	CC	AA	70	22.3	4.9	6.8	11.1	36.5	114.7	1.9
TK17	CA	AG	AG	Glu/Lys	CC	CT	AG	CC	CC	AC	68	27.2	4.3	7	10.1	49.1	119.9	2
TK18	CC	AG	AG	Glu/Lys	CC	CT	AG	CT	CG	AA	46	28.8	4.6	6.9	10.7	34.8	126.9	3.1
TK19	CA	AG	AA	Glu/Glu	CT	TT	AG	CT	CG	AA	57	33.7	3.3	6.3	11.4	26.1	144	2.6
TK20	CC	AG	AG	Lys/Lys	CC	TT	AA	CT	CC	AC	48	40.7	5.3	6.8	8.7		80.1	1.6
TK21	CA	AA	AA	Lys/Lys	CT	CC	AG	CC	CC	AC	38	25.5	5.6	5.7	11	45.9	97	3
TK22	CA	AG	AG	Glu/Lys	TT	CT	AA	CT	CC	AA	58	37.4	5.8	7.1	10.6	29.7	44.4	1.6
TK23	CA	AG	AG	Glu/Lys	CT	CT	AA	CT	CC	AA	57	28.1	5.8	5.3	11.8	30.8	72.7	3
TK24	CA	AG	AG	Glu/Glu	CC	CT	AA	CC	CC	AC	59	26	4.1	7.3	10	48.2		4.3
TK25	CA	AA	AG	Glu/Lys	CT	TT	AA	CC	CC	AA	50	28.1	5.9	6.3	10.1	43.2	90.2	2.9
TK26	CC	GG	AA	Glu/Glu	CT	CT	AA	CC	CG	AC	41	36.1	5.2	7.5	9.9	53.3	110.6	3.2
TK27	CA	GG	AG	Glu/Lys	CC	TT	AA	CC	CG	AA	52	29.1	5.5	6.4	9.2	37.9	56.9	2.8
TK28	CC	AG	AG	Glu/Glu	CT	TT	AA	CC	GG	AA	44	25.5	5.6	7.3	10.1	33.8	128.8	3
TK29	CA	AA	AA	Glu/Lys	CT	TT	AA	CC	CC	AC	68	27	4.8	7.8		21.9	101.6	2.9
TK30	CC	AA	AG	Lys/Lys	CC	TT	AA	TT	CC	AA	58	28.8	3.7	8.2	10.3	56.9	117.8	3.4
TK31	CA	AG	AG	Glu/Glu	CT	CT	AA	TT	CC	CC	70	27.9	6.1	7.4	12.5	56.6	138.1	2.7
TK32	CA	GG	AG	Glu/Glu	CC	TT	AA	CC	CG	AA	69	38.1	5.4	6		41.3	131.1	3.8
TK33	CA	AG	AG	Lys/Lys	CC	TT	AG	CC	CC	AA	51	29.4	4.5	6.4	11.8	46.1	58.1	1.9
TK34	CC	GG	AG	Glu/Glu	CC	CT	AA	CC	CC	AC	42	25.3	4	6.4	11.2	29.3	115.8	3.9
TK35	CA	AG	AA	Glu/Lys	CC	CT	AA	CC	CG	AA	68	20.3	4.7	7.5	11.4		125.6	4.2
TK36	CA	AG	AG	Glu/Lys	CC	CT	AA	CC	CG	AA	55	29.4	5.4	6.9	8.4	35	114.4	3.7
TK37	CC	GG	AA	Glu/Lys	CT	TT	AA	CT	CC	AA	64	37.6	5.5	5.4	12.3	39.1	123.1	1.7
TK38	CA	AG	AG	Glu/Lys	CT	TT	AA	CC	GG	AA	44	27	4.8	7.2	12.7	35.7	121.4	2.9
TK39	CA	AG	GG	Glu/Lys	CC	CT	AG	CT	CC	AA	51	35	5.3	6.8	10.3	39.8	135.3	2.8
TK40	CC	AG	GG	Glu/Lys	CC	TT	AA	CC	CC	AA	28	34.9	5.4	6.6	8.8	49.1	86.4	2.4
TK41	CA	AG	AA	Glu/Glu	CT	CT	AG	CC	CC	AA	59	34.9	3.7	7.3	9.7	45.7	131.6	2.2
TK42	CA	AA	AG	Lys/Lys	CC	CC	AA	CC	CG	AA	62	29.5	4.5	6.5	8.8	39.3	133.8	1.5
TK43	CA	AG	AG	Lys/Lys	CC	CT	AG	CT	CG	AA	57	38.4	4.9	7.2	10.2	48.4		4.9
TK44	CC	AG	AG	Glu/Lys	CT	CT	AA	CT	CG	AA	58	27.7	4.4	6.4	10	35.8	101.2	2.3
TK45	CC	AG	AG	Lys/Lys	CC	TT	AA	CT	CG	AC	61	28.8	5.8	6.4	9.7	48.5	108.2	2.3
TK46	CC	AG	AA	Lys/Lys	CT	TT	AA	CC	CC	AC	58	29.5	4	5.7	11.3	47.4	45.6	3.9
TK47	CA	GG	AG	Lys/Lys	CC	TT	AA	CC	CG	AA	57	30.6	5.8	6.3	8.5	52	75.9	4.5
TK48	CA	AG	AG	Glu/Glu	CC	CT	AG	CC	CG	AC	67	38.2	4.6	7.9	10	58.7		2.2
TK49	CA	GG	AG	Glu/Lys	CC	CT	GG	CT	CG	AA	39	36.4	5.4	7.7	8.9	28.4	80.5	1.7
TK50	CC	GG	AA	Glu/Lys	CC	CT	AA	CC	GG	AA	58	37.9	5.7	8.1	12.7		87.5	3.5
TK51	CC	AA	AG	Glu/Glu	CC	CC	AA	CC	CC	AA	67	27.2	5.1	8.2	12.3	53.2	87.1	3.8
TK52	CA	AG	AA	Lys/Lys	CC	CC	AA	CT	CC	AC	54	27.2	5.8	6.4		22.3	118.5	2.2
TK53	CA	AG	AA	Glu/Glu	CC	TT	AG	CT	CC	AC	48	32.2	4.8	6.7	11.4	44.8	84.2	2.5
TK54	CA	AG	GG	Glu/Lys	CC	TT	AA	CC	CC	AA	37	39.6	4.5	6.4	11.8	44.5	58	2.7
TK55	CA	AG	GG	Lys/Lys	CC	CT	GG	CT	CG	AC	49	35.9	5.1	8	9.3	48	88.6
TK56	CA	AG	AA	Glu/Glu	CT	TT	AA	CC	CC	AA	68	29	4.9	7.9	9.1	44.3	40.3	3.5
TK57	CA	AA	AG	Glu/Glu	TT	CT	AA	CT	GG	AA	67	28.1	4.8	7.4	9.2	32	94.5	3.4
TK58	CA	AG	AA	Glu/Lys	CC	TT	AG	CC	CC	AA	66	23.3	5	8.1	10.7	33	45.6	1.9
TK59	CA	AG	AG	Glu/Lys	CT	TT	AG	CC	CC	AC	59	21.8	4.2	7.3	11.2	40.2	108.6	2.9
TK60	CC	AA	AA	Lys/Lys	CT	CC	AA	CT	CG	AA	25	26.3	5.9	6.6	10.8	41.7	96.8	3.4
TK61	CA	AG	AG	Glu/Lys	CT	CC	AG	CC	CC	AA	49	33.8	5.4	5.5	11.7	42.3	116.4	2.1
TK62	CC	AG	AA	Glu/Glu	CC	TT	AA	CT	CC	AA	69	29.5	5	6.8	11.2		103.2	4.2
TK63	CC	AG	AG	Glu/Lys	CT	TT	GG	CC	CC	AA	50	31	5	8		37.2	92.7	3.2
TK64	CA	AA	AG	Glu/Glu	CT	CT	AA	CC	CC	AC	70	24.6	4.8	5.6	10.7	35.6	127.2	2.2
TK65	CA	AG	AG	Lys/Lys	CC	TT	AG	CC	CG	AA	69	29.3	6.2	7.5	10.8	54.2	84.4	3
TK66	CA	AG	GG	Glu/Lys	CT	CT	AG	TT	CC	AA	56	32.6	4.1	7.8	9	58.6		1.8
TK67	CC	AG	AG	Glu/Lys	CC	TT	AG	CC	CC	AA	54	35.5	4.3	7.3	12.5	34.2		2.4
TK68	AA	AA	AG	Glu/Lys	CT	CT	AA	CC	CG	AC	66	23.6	5.6	8.8	9.5	40.8	132.7	1.6
TK69	CC	GG	GG	Glu/Glu	CC	TT	AG	TT	CG	AC	63	26.9	5.4	7.7	11.5	35.8	122	2.7
TK70	CA	AG	AG	Glu/Lys	CT	CT	AG	CT	CC	AA	39	35.7	5.2		12.1	27.2	122.5	3.1
TK71	CC	AA	AG	Glu/Glu	CC	CT	AA	CT	GG	CC	41	36.1	5.7	6.5	9.8	53.3	65.3	3.9
TK72	CA	AA	GG	Lys/Lys	CC	CC	AG	CC	CC	AC	56	31.4	5.2	6.9	12.1	45.7	125.4	4.5
TK73	CC	AA	AG	Glu/Lys	CT	TT	GG	CC	GG	AC	63	41.6	5.2	7.1	10	43.7	67.2	3.3
TK74	CC	AG	AG	Glu/Lys	CC	TT	AG	TT	CC	AA	56	23.1	3.9	7.5	9.4	55.4	136	1.6
TK75	CA	AA	AA	Glu/Lys	CC	CT	AA	CT	CG	AC	63	32.7	4.1	5.5	11.7	37.3	116.2	2
TK76	CC	AG	AG	Glu/Lys	CC	CT	AG	CC	CC	AA	54	32.1	4.9	6.9	8.5	38.1	127.3	3.5
TK77	CC	AG	GG	Glu/Glu	CC	CT	AA	CT	CC	AA	63	31	4.3	7.4	9.7	39	132.1	3.3
TK78	CA	AA	GG	Glu/Lys	CT	TT	AA	TT	CC	AA	60	24.8	4.9	7.4		49.5	67.9	2.9
TK79	CA	AG	AG	Lys/Lys	CT	TT	AG	TT	CC	AC	57	27.8	4.6	6.1	9.7	52.2	101.8	2.9
TK80	CC	GG	AG	Glu/Lys	CC	TT	AG	CT	CC	AA	54	38.2	5.9	5.2	12.8		81.7	3.4
TK81	CA	AA	AA	Glu/Lys	CC	CT	AG	CC	CG	AA	65	22	5.3	7.7	9.6	40.3	140.2	3.2
TK82	CA	AA	AA	Glu/Lys	CC	CT	AA	CT	CG	AC	55	31.9	4.7	6.4	9.6	45.1	97.2	1.9
TK83	CC	AA	AG	Glu/Glu	CT	TT	AA	CC	CG	AA	70	27.9	4.2	6.1	10.3	52.2	103	3.1
TK84	AA	AG	AG	Glu/Lys	CT	TT	AA	CT	CG	AA	61	30.3	4.3	7.7	9.2	40.5	142.4	1.9
TK85	CA	AG	AG	Lys/Lys	CC	TT	AA	TT	CC	CC	45	23.7	4.3	7.4	9.3	49.5	73.1	2.2
TK86	CA	AG	AG	Lys/Lys	CC	CC	AG	CC	CG	AA	56	34.5	5.1	6.1	11	31.5	146.2	2.6
TK87	CA	AG	AA	Glu/Lys	CC	CT	AA	CC	CG	AA	45	34.1	5.8	6.8	9	57.2	121.9	2.4
TK88	CA	AA	AG	Glu/Glu	CC	TT	AA	CT	CG	CC	69	21.4	5.9	7		54.8	38.8	1.6
TK89	CA	AA	AG	Glu/Lys	CT	CT	AG	TT	GG	AC	59	28.5	4.4	6.6	12.4	55.2	132.4	4.3
TK90	CA	AG	GG	Glu/Glu	CC	TT	GG	CT	CG	AA	51	34.1	5.8	7.3	8.9	53.1	149.1	3.6
TK91	CC	AG	AG	Glu/Lys	TT	TT	AG	CC	CC	AC	60	35.2	6.1	6.4	8.6	48.1	87.8	2.5
TK92	CC	AG	AA	Glu/Lys	CC	CT	AG	CT	CG	AC	69	28	4.4	7.2	10.2	40.4	66.6	2.2
TK93	CC	AG	AA	Glu/Lys	CT	TT	AG	CT	CC	AC	34	24.9	5.8	6.6	9.6	48.1	143.7	3
TK94	CC	AG	GG	Glu/Lys	CT	CT	AG	CC	CC	AA	49	25.9	5.7	6.9	11.2	50.7	68.9	3.5
TK95	CA	GG	GG	Glu/Glu	CT	TT	AG	CT	CC	AA	53	38.5	5.8	6.9	10.8	36.3	116.7	2.7
TK96	CA	AA	AG	Glu/Lys	CC	TT	AA	CC	CG	AA	34	22.1	4.2	6.5	10.9	44.1	114.4	4.3
TK97	CA	AG	AG	Glu/Lys	CC	CT	AG	CT	CG	AC	56	25.8	5.6	7.6	9.9	48.3	77.3	3.3
TK98	CC	AG	GG	Glu/Glu	CC	CT	AA	CC	CG	AC	39	34	5.3	6	10.3		147.5	3.4
TK99	CA	GG	AG	Lys/Lys	CT	TT	AG	CC	GG	AC	57	31.7	5.9	6.5	8.2	51.1	107.4	2.3
TK100	CC	GG	AG	Glu/Lys	CC	CT	AA	CC	CC	AA	40	27	5.5	6.3	10	43.4		3.3
TK101	CA	AA	AG	Glu/Lys	CT	CT	AA	CT	CC	AC	64	22.6	5.1	7.2		33	66.6	4.1
TK102	CA	AG	AG	Glu/Lys	TT	CT	AA	CT	CC	AA	59	32	4.8	7.3	12.4	29.2	80.3	2.4
TK103	CA	AG	AG	Glu/Lys	CC	CT	AA	CC	CG	AA	61	26.5	5.6	6.5	10.2	59.8		1.6
TK104	CA	GG	AA	Glu/Glu	TT	CC	AG	CC	CC	AA	69	22.6	5.8	6.5	9.8	50.2	104.9	3.1
TK105	CA	AG	AG	Lys/Lys	CC	TT	AG	CC	CC	AA	57	29.6	5.2	5.6	9.5	25.5	136.6	3.4
TK106	CA	AA	AG	Lys/Lys	CC	CC	AA	TT	CG	AA	69	28.9	4.8	6.7	8.5	21.2	66.4	3.5
TK107	CC	AG	AG	Glu/Lys	CC	CT	AG	CT	CG	AC	54	31	5.3	6.3	11.3	49.4	109.7	2.1
TK108	CC	GG	AA	Glu/Glu	CT	TT	AA	CT	CC	AA	50	31.7	5.2	8.2	12.7	56.8	115.3	1.9
TK109	CA	AG	AG	Glu/Lys	CC	CT	AA	CC	CG	AC	56	23.2	4.8	6.5	11.5	44.8	112.5
TK110	CA	AG	AA	Glu/Lys	CC	TT	AA	CT	CG	AA	45	20.7	5.6	6.8	8.2	45.1	143.7	2.3
TK111	CA	AA	AG	Glu/Lys	CT	TT	GG	TT	CC	AA	49	25.2	5.8	7.6	10.5	49.8	126.9	3.9
TK112	CA	GG	AG	Glu/Lys	CC	TT	AG	TT	CC	AC	67	29	4.7	6.3	9.4	47.8	40.7	3.4
TK113	CC	AA	AG	Glu/Glu	CT	CT	AA	CT	CG	AA	44	21.3	5.2	7	12.6	32.1	93.8	3.3
TK114	CC	AA	AA	Glu/Lys	CC	CC	AG	CT	CC	AC	55	27.8	5.5	7	12	33	121.2	3.9
FK1	CA	AG	AA	Glu/Lys	CC	TT	AG	CT	CG	AC	62	32	5.1	6.4	11	37.8	70.1	2.3
FK2	CA	AG	AG	Glu/Lys	CT	CT	AA	TT	CG	AC	49	26.2	5.6	5.4	10.9		77.1	2.3
FK3	CA	AG	AG	Glu/Lys	CC	CC	AG	CC	CC	CC	56	24.6	5.1	6.4	12.3	47.4	107	3.9
FK4	CA	AG	GG	Glu/Glu	CC	CT	AG	CT	CC	AC	40	28.2	4.9	6.5	11.8	57.4	60.8	2.1
FK5	CA	AA	AG	Glu/Glu	CT	CT	AA	CC	CC	AA	69	26.7	3.9	7.3	12.4	55.6	47	3.6
FK6	CC	AA	GG	Glu/Glu	CC	CT	AA	TT	CC	AA	51	27.2	4.5	6.4	9	55.2	94.4	2.8
FK7	AA	AG	AG	Glu/Lys	CC	TT	AA	CC	CG	AA	70	23.5	4.6	6.6	12.4	33.9	108.7	2.7
FK8	CA	AG	AG	Glu/Glu	CC	TT	AA	CC	CG	AA	63	29	4.7	6.4	11.1	41.8	136	3.3
FK9	CA	GG	AA	Glu/Glu	CT	TT	AA	CC	CG	AA	49	26.8	5.6	5.4	9.2	34.9	84.5	3.2
FK10	CC	AA	GG	Glu/Lys	CC	CT	AG	CC	CC	AC	67	35	5	7.4	8.8	31	122.5	2.4
FK11	CA	AG	AG	Glu/Glu	CT	TT	AA	CC	CC	AA	33	27.4	4.5	5.6	8.9	21.3	69.8	3.9
FK12	CA	GG	AG	Glu/Glu	CC	TT	AG	CT	CG	AA	61	32.3	4.8	6.8	12.3	35.8	112.2	2.9
FK13	CA	AA	GG	Glu/Lys	CC	CC	AG	CC	CG	AC	68	29.3	4.5	7.1	10.5	55.3	81	2.3
FK14	CC	AG	AG	Glu/Lys	CT	TT	AG	CC	CG	AA	49	26.9	5.9	5.6		57.6	49	1.7
FK15	CC	AA	AG	Glu/Lys	CT	CT	AG	CT	CC	AA	57	26.9	5.9	6.1	9.3	43.2	67.4	3.5
FK16	CA	GG	AG	Glu/Lys	CC	CT	AA	CC	CG	AC	57	24.7	5.4	7.1	9.4	21.4	90.5	2.4
FK17	CC	AA	AA	Glu/Lys	CC	TT	AA	CT	CC	AA	63	28.8	4.7	7.9	11.5		120.3	3.1
FK18	CC	GG	AA	Glu/Lys	CT	TT	AA	CT	CC	AC	66	32.1	5.5	7	9.7	49.6	109.1	2.4
FK19	CA	GG	AA	Glu/Lys	TT	TT	AG	CC	CG	AA	54	31.3	5.3	6.5	10.5	44.1	71.5	2.5
FK20	CC	AG	AG	Glu/Lys	CT	CT	AA	CC	CG	AA	43	29.8	4.8	7.1	9.5	21.9	114	1.8
FK21	CA	AA	AA	Glu/Glu	CC	TT	AA	CC	CC	AA	60	30.5	5.5	6.6	10.6	27	135.9	2.1
FK22	CA	AA	AG	Glu/Lys	CC	TT	AA	CT	CG	AA	69	32.4	5.6	7	10.9	24.1	97.7	2.5
FK23	CA	AG	AG	Glu/Glu	CC	TT	AG	CT	CC	AA	51	26.7	4.8	7.7	9.7	40.8	41.5	2.6
FK24	CA	AA	AG	Lys/Lys	CT	TT	AA	CC	CC	AC	64	25.4	3.9	7.8		48.3	97.5	2.8
FK25	CA	GG	AG	Glu/Glu	CC	CT	AA	CT	CC	AA	41	31.6	4.8	7	10.7	37.8	119.2	2
FK26	CA	AG	GG	Glu/Lys	CT	TT	AG	CC	CG	CC	60	34.4	5	7.7	11.9	50.7	103.9	2.4
FK27	CA	AG	AA	Glu/Lys	CC	CC	AG	CC	CG	AA	62	26.7	4.6	7.4	10.2	39.8		3.5
FK28	AA	AA	AA	Glu/Glu	CT	CT	AG	TT	GG	AC	58	26.7	5.2	7.3		47.3	121.9	2.3
FK29	CA	AG	AG	Glu/Lys	CC	TT	AA	CT	CC	AA	55	28.1	4.7	8	10.5	53.4	132.4	2.7
FK30	CC	AG	AG	Glu/Lys	CC	CC	AA	CT	CC	AA	53	23.1	5.4	7.6	8.3	37.8	97.4	2.5
FK31	CC	GG	GG	Glu/Lys	CT	TT	AG	CT	CG	AA	64	31.5	5.3	8	8.6	31.9	111.7	4.7
FK32	CA	AA	AG	Glu/Glu	CC	CT	AG	CT	CG	AC	32	28.3	5.8	6.5	10.4	50.6	58.5	2.3
FK33	CC	AA	AA	Glu/Lys	CC	TT	AA	CC	CG	AA	48	27.4	5.1	7.3	10.5	41.6	47.1	1.8
FK34	CC	AA	AA	Glu/Lys	CC	TT	AA	CT	CG	AA	61	30.1	5.5	5.5	12.1	45.6	80.4	2.7
FK35	CA	AG	AA	Lys/Lys	CC	CT	GG	CT	CG	AA	51	28.9	5.4	7.3	8.3		104	3.2
FK36	CA	AG	AG	Glu/Glu	CT	CC	AG	CC	CC	AA	64	27.8	5	6	10	41.1	122.5	2.4
FK37	CA	AA	AG	Glu/Lys	CC	CC	AG	CC	CG	AA	45	30.3	4.7	7.3	9.7	29.5		2
FK38	CA	AG	AG	Glu/Lys	CC	TT	AG	CT	CG	AC	34	27	5.5	5.8	9.4	26.9	148.7	2.8
FK39	CA	AA	AG	Glu/Lys	CC	CT	AA	CC	CG	AC	50	30.7	5.1	6.8	10.1	43	113.8	2
FK40	CA	AA	AA	Glu/Glu	CT	CT	AG	CT	CC	AA	65	36	4.1	7.8	8.3	39	74.3	3.9
FK41	CA	GG	GG	Glu/Lys	CT	CT	AG	CC	CC	AA	70	23.4	3.1	6.2	11.9	45.2	96.7	3
FK42	CA	GG	AA	Glu/Lys	CT	CT	AG	CC	CC	AA	49	31.2	5.4	7.7	10.2	41.8	132.9	2.8
FK43	CC	AG	AA	Glu/Glu	CC	TT	AA	CT	CC	AA	57	30.4	5.5	7.2		47.2	84.9	3.1
FK44	CC	AG	GG	Glu/Glu	CC	CC	AA	TT	CC	AA	47	29	5.8	6.8	12.5	52.2	102.5	2.1
FK45	CA	AG	AG	Glu/Lys	CC	TT	AA	CC	CG	AA	62	23.3	5.2	6.5	11.1	44.5	53.3	2.7
FK46	CA	AG	GG	Glu/Glu	CT	TT	AG	CT	CC	AC	70	26.7	6.1	6.4	12.4	39.6	108.3	2.3
FK47	CA	GG	AA	Glu/Glu	CT	TT	AG	CT	GG	AC	65	27	4.5	6.8	9.7	49.9	57.9	2.9
FK48	CC	AA	GG	Glu/Lys	CC	TT	AG	CC	CC	AA	61	21.8	4.5	8.1	10.6	58.3	82.5	3
FK49	CA	GG	AG	Glu/Lys	CC	CT	AA	CT	CC	AC	46	26	5.3	6.2	11.3	38.8	72.3	3.2
FK50	CA	AG	AG	Glu/Glu	CT	TT	AA	TT	CG	AC	44	30.4	5.5	7.1	8.7	48.8	60.2	3.1
FK51	CA	AG	GG	Glu/Lys	CC	TT	GG	CC	CG	AA	43	21.7	5	7.5	9.9	43.4	68.4	2.5
FK52	CC	GG	AG	Glu/Lys	CT	CC	AG	CC	CG	AA	70	25.4	5.6	5.6	8.3	37.2	76.2	1.7
FK53	CC	AA	AG	Glu/Lys	CT	CT	AG	CT	CC	AA	54	25.1	5.3	8.1	12.7	43.9	75.6	2
FK54	CA	AA	AG	Glu/Lys	CC	TT	AA	CC	CG	AA	62	30.9	5.4	6.3	12.5	22.2	68.5	2.6
FK55	CA	AA	GG	Lys/Lys	CT	CT	AA	CC	CG	AA	57	22.1	5.1	5.6	9.5	48.4	56.1	2.2
FK56	CA	GG	AG	Lys/Lys	CT	CC	AA	CT	CC	AC	67	27.6	4.4	7.3	11	54.6	114.4	2.1
FK57	CA	AG	GG	Glu/Lys	CC	CT	AA	CT	CC	AA	33	35.7	5.9	7.1	9.2	45.4	73.1	1.6
FK58	CA	GG	AG	Glu/Glu	CT	CT	AA	CC	CG	AC	29	26	5.4	6.4	9.8	50.4	74.5	2.6
FK59	CA	AG	AG	Glu/Lys	CC	TT	AA	CC	CG	AA	47	22.1	4.4	7.9	11.7			1.9
FK60	CA	AA	AG	Glu/Lys	CT	CT	GG	CC	CG	AA	38	26.1	4.2	7.6	9.3	55.1	137	3.1
FK61	CC	AG	AG	Glu/Glu	CT	TT	AA	CC	CG	AA	49	29.3	5	6.4	12.6	51.1	126.8	2.6
FK62	CA	AG	AG	Glu/Lys	CC	CT	AG	CT	CC	AC	55	34.8	5.6	7.6	10.5	40.3	134.4	2.4
FK63	CC	GG	AG	Glu/Glu	CC	TT	AG	CT	CG	AA	63	27.2	4.7	7.9	8.5	28.6	149.1	3.3
FK64	CA	AA	GG	Glu/Lys	CC	TT	AG	CT	CG	AA	59	24.6	4.5	7.9	11.8	37.4	127.3	2
FK65	CA	AA	GG	Glu/Glu	CT	CT	AG	CT	CG	AA	62	26.8	5.4	5.4	11.7	41	69.2	2.7
FK66	CC	GG	AG	Glu/Glu	CC	CT	AA	CC	CG	AC	58	22.8	6.2	8	8.6	48.8	123.6	2
FK67	CA	AG	AA	Glu/Glu	CC	TT	AA	CC	CC	AA	52	29.3	5.1	7.4	11.1	47.2	49.8	3
FK68	CA	AG	AG	Glu/Lys	CC	CT	AG	CC	CG	AC	59	36.3	6	5.4		46.6	101.6	2.3
FK69	CA	AG	GG	Glu/Lys	CC	TT	AA	CC	CG	AC	38	37.3	5.8	6.1	11.6	56.6	96	3.9
FK70	CA	AA	GG	Glu/Lys	CC	CT	AG	CC	CG	AA	38	31.7	5.1	6.4	12.2	20.6	71.6	2.4
FK71	CC	GG	AG	Glu/Lys	CT	CT	GG	CC	CG	AA	62	22.9	4.6	6	11.1	49.9	115.2	2
FK72	CA	AG	AA	Glu/Glu	CC	CT	AG	CT	CC	AA	54	25.6	4	8.5	12	27.1	107.8	2.5
FK73	CC	GG	AA	Glu/Glu	CC	TT	GG	CT	CC	AA	58	34.9	5	5.6	10.1	30.8	137.8	3
FK74	CA	AG	AG	Glu/Lys	CT	CC	AA	CC	CG	AA	60	23.8	6	7.9	9.6			2.4
FK75	CC	AA	AG	Glu/Glu	TT	CT	AA	CT	CG	AA	45	27.4	4.9	6.4	10.4	26.2	58.3	3.4
FK76	CA	AG	GG	Lys/Lys	CT	TT	AA	CT	CG	AA	60	31.6	4.5	6.9	9.9	44.1		2.4
FK77	CC	AG	AG	Glu/Lys	CC	CC	AG	CT	CC	AA	54	20.7	5.1	6.8	9.5	54.4	60.8	2.2
FK78	CA	AA	AA	Glu/Lys	CT	TT	AG	CC	CG	AA	63	29.4	5.2	6.6	12.7	43	136.6	2
FK79	CA	AG	GG	Glu/Lys	CC	TT	AG	CT	CC	AC	38	24.5	5.7	7.6	9.4	40.1	106.7	2.7
FK80	CA	AA	GG	Glu/Glu	CT	CT	GG	CC	CC	AC	68	28.7	5.6	7		32.3	67.1	3.2
FK81	CC	AA	AG	Glu/Lys	CC	CT	AG	CT	CC	AA	68	27.1	5.6	6.4	10.1	20.6		2
FK82	AA	AG	AG	Glu/Lys	CC	CT	AA	CT	CG	AC	53	30.9	5.1	7.1	11.2	43.6	97.5	2.1
FK83	CC	GG	AG	Glu/Lys	CT	TT	AG	CT	CC	AC	47	33.7	5.6	7.3	9	38.2	71.7	2.5
FK84	CA	AA	AG	Glu/Lys	CC	CT	AA	CC	CG	AA	39	25.1	4.3	6.8	9	56.6	99	2
FK85	CA	AG	AG	Lys/Lys	CT	CT	AA	CT	CC	AA	68	27.9	5.2	6.8	8.8	43.4	79.3	2.6
FK86	CC	AG	AA	Glu/Glu	CC	CT	AA	CT	CC	AA	67	22.1	4.1	6.1	11.7	43	50.4	2.8
FK87	CA	GG	GG	Glu/Lys	CT	TT	AA	TT	CG	AC	50	31.7	5.7	5.9	8.6	37.5	54.2	4.8
FK88	CA	AA	AG	Glu/Lys	CC	CC	AG	CC	CG	AA	68	26.5	4.5	7.6	8.6	29.8	88.5	3.5
FK89	CA	AA	AG	Glu/Lys	CC	CT	AA	CC	CG	AA	45	22.1	6	7.4	9.9	49	99.7	2.8
FK90	CC	GG	AA	Glu/Lys	CC	CT	AA	CC	CG	AA	51	37.3	4.7	6.8	11.4	28.1	77.2	4.1
FK91	CC	AA	GG	Glu/Lys	CT	TT	GG	CC	CC	AA	52	32.4	5.5	6.9	9.2	40.7	136.2	3.3
FK92	CA	AG	AG	Glu/Lys	CC	CT	AG	CC	CG	AA	30	32.7	5.1	7.6		43.3	136	3.1
FK93	CA	AA	AG	Glu/Glu	CC	CT	AA	CT	CG	AA	69	33.8	4.7	7.2	11	31.4	136.7	2.7
FK94	CC	AG	AG	Glu/Glu	CC	CT	AA	CC	CG	AA	63	36.6	4.8	9.4	12.4	52.5	58.6	3.2
FK95	CC	AG	AG	Lys/Lys	CC	TT	AG	CC	CC	AA	68	27.6	5.8	7.1	8.6		116.7	4.1
FK96	CA	AG	AA	Glu/Glu	CT	TT	AG	CC	CC	AA	60	29.3	4.3	6.5	8.5	39.6	112.8	2.1
FK97	AA	AG	GG	Glu/Lys	CC	TT	AA	CT	CC	AC	59	34.8	5.7	6.7	10.2	50.5	94.9	3.1
FK98	CA	AA	GG	Glu/Lys	CT	TT	GG	CC	CG	AA	37	28	4.9	8.4	10.6	40.7	124.8	3.5
FK99	CC	AA	AG	Glu/Glu	CT	CT	AA	CC	CC	AC	34	30.4	5.6	7		51.5	104.5	2
FK100	AA	GG	AG	Glu/Glu	CC	CT	AG	CT	CC	AC	34	24.3	6.1	7	12.2	49.3		1.9
FK101	CA	AG	GG	Glu/Lys	CT	TT	AG	CT	GG	CC	52	25.1	5.3	7.5	9.4	55.8	81.4	2.2
FK102	CA	AA	AG	Lys/Lys	CC	TT	AG	TT	CG	AA	46	38.7	4.8	5.3	12	36.7	132.8	2.7
FK103	CC	AG	AG	Glu/Lys	CT	TT	AA	CC	CG	AC	64	31.7	5.3	7.4	8.4	33.8	73.5	3.3
FK104	CC	AA	GG	Glu/Glu	CT	CT	AA	CC	GG	AA	42	25.5	5.2		9.5	35.4	36.5	4.1
FK105	AA	AA	AA	Lys/Lys	CC	CT	AG	CT	CC	AA	61	26.3	5.5	7.3	9.1	20.7	140	3.6
FK106	CA	AG	AG	Lys/Lys	CT	TT	AA	CC	CC	AC	49	32.1	5.8	6.9	9.1	27.9	37.5	2.8
FK107	AA	AG	AG	Glu/Lys	CC	CT	AA	CT	CC	AA	60	37.9	4.9	6.6	11.3	23	75	3
FK108	CA	AG	AG	Lys/Lys	TT	TT	AA	CC	CG	AC	57	25.6	6	8	10.2	33.9	111.2	2
FK109	CA	AG	AA	Glu/Lys	CC	TT	AA	TT	CC	AA	50	30.2	4.1	7.2	10.7	23.2	109.7	3.1
FK110	AA	AA	GG	Glu/Glu	TT	CC	AA	TT	CC	AC	33	22.1	5.2	6	8.4		97.9	3
FK111	CA	AG	GG	Glu/Lys	CC	CT	AG	CT	CG	AA	66	25.9	4.8	8.4	11.5	33.6	148.5	2.4
FK112	CA	AG	AG	Glu/Glu	CC	TT	AG	TT	CG	AA	58	31.6	4.7	7.2	12.5	44.1	44	2.9
FK113	CA	AG	GG	Glu/Lys	CT	TT	AG	CC	CG	AC	42	28.4	4.5	6.9	11	41.6	65.5	2.6
FK114	CA	AA	AG	Lys/Lys	CT	TT	AA	CC	CC	AA	59	27.6	4.4	6.5	12.6	57.6	115	3.6
FK115	CA	AG	AA	Glu/Lys	CC	TT	AA	CT	GG	AA	69	31.5	5.2	6.8	8.5	29.4	77.7
FK116	AA	AG	GG	Glu/Lys	CT	CT	AA	CT	CC	AA	39	29.5	4.1	6.9	12.6	30.1	72.7	2.8
FK117	CC	GG	AG	Glu/Lys	CC	CT	AG	CT	CC	AA	63	33.7	5.8	6.9	9.9	48.3		2.3
FK118	CA	AG	AG	Glu/Glu	CC	TT	AG	CT	CC	AA	52	26.6	5.6	6.7	11.1	50.5	88.3	2.1
FK119	CA	AG	AG	Lys/Lys	CT	CT	AA	CT	CG	AA	63	27.5	5.2	5.3	10.9	44.8	90	3.7
FK120	CA	AG	AG	Glu/Glu	CC	CC	AA	CT	CC	AA	44	33.6	4.6	8.7	8.9	56.4	94.8	3.9
FK121	CA	AG	GG	Glu/Lys	CC	TT	AG	CC	CC	AA	47	31.1	4.6	6.5	10.9	33.3	80.2	2.2
FK122	CA	AG	AA	Glu/Glu	CC	CT	AG	CC	CG	AA	33	41.6	5.7	7.6		23.5	122	2.1
FK123	CA	GG	AG	Lys/Lys	CT	CT	AA	CT	CC	CC	53	23.2	5.2	6.1	9.3	41.6	118.9	1.6
FK124	CA	AG	AA	Glu/Lys	CC	CT	AG	CC	CC	AC	58	30.8	5.1	7.1	9.2	47.5	40.6	2.2
FK125	CA	AG	AG	Lys/Lys	CT	TT	AA	CT	CG	CC	65	20.5	5.9	7.2	9.9	48.6	30.9	2.9
FK126	CC	AG	AG	Glu/Glu	CT	CT	AG	CT	CC	AA	48	25.7	5.3	7.8		40.9	58.5	2.4
FK127	CC	GG	GG	Glu/Lys	CT	CC	AA	CT	CG	AA	59	33.1	4.9	7	10.8	20.1	111.7	4.1
FK128	CA	AA	AG	Glu/Lys	CC	CT	GG	CT	CG	AC	40	23.2	5.5	8.6	8.5	47.6	37.5	2.9
FK129	CC	AG	AG	Glu/Glu	CC	TT	AG	CC	CC	AC	63	32.4	5	6	10.1	43.1	41.3	4.6
FK130	CA	AG	AG	Glu/Lys	CC	TT	AG	CT	CC	AC	52	27.1	4.8	6.4	12.4	30.2	83.4	2.6
FK131	CC	GG	AG	Glu/Glu	TT	CT	AA	CT	CG	AC	70	23.6	4.5	7.6	11.8	32	70.7	2.5
FK132	CC	AA	GG	Glu/Glu	TT	CC	AA	CT	CG	AA	61	31.5	5.4	6.3	8.9	53.1	47.6	1.5
FK133	CA	AG	GG	Glu/Lys	CC	CT	AA	CC	CG	AC	66	39.9	4.9	6.8	10	46.2	134.9	3.1
FK134	CC	GG	GG	Glu/Glu	CC	CC	AA	CT	CC	AA	63	25.2	5.3	8.1	11.3			3.6
FK135	CA	AG	AA	Glu/Lys	CC	TT	AA	CT	CG	AA	55	22.1	3.7	6.7	10.1	45.7	64.5	3.8
FK136	CC	AA	AG	Glu/Lys	CC	TT	AA	CT	CG	AA	53	21.4	5	7.2	9	49.8	109.3	2.2
FK137	CC	AG	AG	Glu/Lys	CC	CC	AA	CT	CG	AA	56	23.9	4.7	6.6	12.2	34	119.5	2.7
FK138	CA	AG	AA	Glu/Lys	CT	TT	AA	CT	CC	AC	46	29.9	5.8	6.6	10.6	51.7	49.6	3.9
FK139	AA	AG	AG	Glu/Glu	CC	TT	AG	CC	GG	AA	25	28.9	5.2	8.1	11.6	46.2	39.2	3.2
FK140	CA	AG	AG	Glu/Lys	CT	CT	AA	CC	CC	AA	46	39.5	5.2	7.6	10.2	48.1	71.4	3.5
FK141	CA	AA	AA	Glu/Lys	CC	TT	AG	CT	CC	AA	53	32.9	5.2	6.9	10.1	34.7	74.8	2.2
FK142	CC	GG	AA	Glu/Lys	CT	TT	AA	CC	CG	AA	70	36.1	5	7.3		21.1	149.1	2.1
FK143	CA	AA	AG	Glu/Lys	CC	TT	AA	TT	CG	AA	63	32.1	5.1	7.3	10.4	43.4	92.1	3.4
FK144	CC	AG	AA	Glu/Glu	CC	CT	AA	CT	CG	AA	35	31.5	5.2	7.5	8.4	43	95.6	2.2
FK145	CC	AG	AG	Glu/Lys	CT	TT	AG	CC	CG	AA	63	28.1	5.1	7.1	12.8	50.2	61.9	3.5
FK146	CA	AG	GG	Glu/Glu	CC	CT	AA	TT	CC	AA	53	24.3	5.6	6.9		37.8	32.5	2
FK147	CC	AG	GG	Glu/Glu	CC	TT	AG	CT	CC	AA	44	23.5	4	7.6	9	41.1	87.4	2.7
FK148	CC	AG	AG	Glu/Glu	CC	CT	AG	CT	CC	AA	58	27.1	5.7	6.7	10.7	29.1	101.4	2.9
FK149	CA	AG	AG	Glu/Glu	CC	CT	AG	TT	CG	AC	62	28.2	4.7	7.3	10.2	46	55.2	2.4
FK150	CA	GG	AG	Glu/Lys	CC	CT	AA	CC	CG	AA	65	32	4.8	7.4	9.8	36.9	120.3	3
FK151	CA	AG	AG	Glu/Lys	CC	CT	AA	CT	CC	AA	66	26	4.7	6.1	9.8	22.5	85	2.2
FK152	CA	GG	GG	Glu/Lys	CT	CT	AG	CC	CG	AC	70	25	5.3	7.2	11.2	57.7	71	4.3
FK153	CC	AA	AG	Glu/Lys	CC	CT	GG	CC	CG	AA	67	32.4	5.6	7.7	11.5	54.5	86.1	2.4
GK1	AA	AA	AG	Glu/Lys	CT	CT	AG	TT	CC	AA	60	26.1	3.9	7.8	10.2	59.8	47.7	3
GK2	CC	AG	AG	Glu/Lys	CC	TT	AA	CC	CC	AA	60	28.5	6	6.9	9.2	50	69.7	2.3
GK3	CA	AG	GG	Lys/Lys	CT	CC	AA	CC	CG	AA	69	25.8	5.3	6.9	9.6	57.3	75.7	2.9
GK4	CC	GG	AA	Glu/Glu	TT	TT	GG	CT	GG	CC	63	29.1	6.1	6.5	8.5	50	55.9	2.6
GK5	CA	GG	GG	Glu/Lys	CT	TT	AA	CT	CC	AA	57	32.4	5.5	5.6	9.8	49.5	100	2.6
GK6	CA	AG	AG	Glu/Lys	CC	TT	AA	CC	CC	AA	45	23.1	5.8	6.2	12.5	49.5	133	2
GK7	CC	AG	AG	Lys/Lys	CT	CT	AG	CT	CG	AA	60	22.9	5.7	6	8.6	33.3		2.2
GK8	CC	AG	AA	Glu/Glu	CT	CT	AA	CT	CC	AC	37	36.4	6	6.8	9.7	31.3	146.3	3.8
GK9	CA	GG	AA	Glu/Lys	CC	CC	GG	CT	CG	AC	70	24.9	5.6	5.5	8.4	43.7	129.7	3.5
GK10	CC	AA	AG	Lys/Lys	CT	TT	AG	TT	CG	AA	67	32.9	5.1	8.4		52.1	77.1	1.7
GK11	CA	AG	AG	Glu/Glu	CC	CT	GG	CT	CC	AA	51	23.6	5.3	8.4	9.7	45.9	40.5	2
GK12	CA	AG	AG	Glu/Glu	CC	CT	GG	CT	CG	AC	67	25.7	4.5	6.1	12.1	29.5	99.2	1.8
GK13	CC	AG	AG	Glu/Lys	CT	CT	AA	CT	CC	AC	42	29.5	6	6.7	9.5	58	74.4
GK14	CC	AA	AG	Glu/Lys	CC	CT	AA	CC	CG	AA	53	25.1	6.1	6.9	8.6	58	37.2	2.6
GK15	CC	AA	AG	Glu/Lys	CC	CC	AG	CT	CG	AC	46	32.6	5.7	5.6	10.5	26.9	113.3	2.4
GK16	CA	AG	AG	Glu/Glu	CC	TT	AA	CC	CG	AC	55	22.3	5.2	6.2	9.2	43.5	49.7	3.2
GK17	CC	AG	AA	Glu/Lys	TT	CT	AG	CC	CG	AC	52	20.3	5.3	6.9	8.3		140.7	2.8
GK18	CA	AG	GG	Glu/Lys	CC	TT	AG	CC	CC	AA	48	30.8	4.4	7.8		43.1	91.6	2.3
GK19	CA	AG	AA	Glu/Lys	CC	TT	AA	CT	GG	AA	47	33.3	4.8	5.9	9.4	24.8	100.9	2.4
GK20	CC	AG	AA	Glu/Glu	CC	TT	AA	CC	CC	AA	41	31	4.9	6.8	8.2	43.5	136.2	2.9
GK21	CA	GG	AA	Glu/Glu	CC	CT	AA	CC	CG	AC	49	24.8	5.3	6.9	11.4	29.6	100.6	3.3
GK22	CC	AA	AG	Glu/Lys	CC	CT	AA	CT	CC	AA	70	28.9	3.9	6.3	8.9	32.5	74.9	1.9
GK23	CA	AA	AG	Glu/Lys	CC	TT	AA	CC	CC	AA	66	29.9	5.4	6.8		48.3	107.8	1.7
GK24	CA	AG	AG	Glu/Lys	CC	CT	AA	CT	CG	AA	54	35.3	5.4	6.3	12.3	35.3	55.5	3.2
GK25	CA	AA	GG	Lys/Lys	CC	TT	AG	CC	CC	AA	47	28.4	4.8	6.8	11.9	57.3	121.3	3
GK26	CA	AA	AA	Glu/Lys	CC	CT	AA	CT	CC	AA	66	27.6	3.9	7.2	8.2	58.6	141.2	2.7
GK27	AA	AG	AA	Glu/Lys	CC	TT	AA	CC	CG	AC	34	23.4	4.9	6.9	11.1	34.3	103.6	3.2
GK28	CA	AG	AA	Glu/Lys	CC	CC	AG	CT	CG	AA	53	23.1	6.1		10.7	50	64.8	3
GK29	AA	AG	AA	Lys/Lys	CT	TT	AG	CC	CC	AC	25	22.2	5.8	6.3	9.3	53.6	87.8	3.8
GK30	CA	AA	AG	Glu/Lys	CC	TT	AG	TT	CC	AA	67	30.6	5.7	7.6	10.5	38.2	92.9	1.9
GK31	CA	AG	AA	Glu/Lys	CT	TT	AG	CC	GG	AA	45	21.1	6.2	7.4		45.8	127.7
GK32	CC	GG	AA	Glu/Lys	CC	CC	AA	CC	CG	AA	53	33.6	5	6.9	11.8	49.8	67.1	2.7
GK33	CA	AG	AG	Glu/Lys	CC	TT	AA	CT	CC	AA	69	21.8	5	7.1	8.9	34.3	103.1	3.6
GK34	CA	AA	AA	Glu/Glu	CC	CT	AA	CT	GG	AC	63	31.2	4.3	5.9	10	51.7	97.6	4.4
GK35	CA	AG	AG	Glu/Lys	CC	CT	AA	CC	CG	AA	40	27.9	5.6	6.3	11.1	40.9	132.8	2.8
GK36	CC	AA	AG	Glu/Glu	CC	TT	GG	CC	CC	AA	66	21.3	5.6	6.4	8.2	31.1	79.5	2.1
GK37	CC	AA	AA	Lys/Lys	CC	CT	AA	TT	CG	AC	58	20.5	5.6	5.9	9.8	53.9	129.4	2.1
GK38	CA	AA	AG	Glu/Lys	CT	TT	AG	CT	CC	AA	49	32.3	5.5	6.1	9.2	38.5	56.1	3.5
GK39	CA	AA	AA	Glu/Lys	CC	CT	AA	CT	CG	AC	70	30.4	5.3	8.9	12.5	34.6	130.6	2.7
GK40	CA	AG	AG	Glu/Lys	CT	TT	GG	CT	CG	AA	69	31.1	5.6	7.1	11	51.4	49.4	2.4
GK41	CA	AG	GG	Glu/Lys	CC	CT	AG	CC	CG	AA	26	22.5	4.2	6.3	12.7	48.8	132.2	3.2
GK42	CA	AG	AA	Lys/Lys	CT	CT	AA	CT	CG	AA	61	29.6	4.9	7.4	10.4	27.1	114.4	2.6
GK43	CA	AG	AA	Glu/Lys	CC	TT	GG	CC	GG	AA	63	32	3.5	5.9		27.6	58.2	2.3
GK44	CC	AA	AA	Glu/Lys	CT	TT	GG	CC	CG	AC	51	28.3	5.2	7.7	12.3	32	50.2	2.6
GK45	CA	AG	AG	Glu/Lys	CC	CT	AA	CT	CG	AA	35	23.8	5.8	6.3	12.8	23.3	81.9	2
GK46	CA	AG	AA	Lys/Lys	CC	CT	AA	CT	CG	AA	47	25.4	5.5	7.1	11.6	58.7	133	2.8
GK47	CA	GG	AG	Lys/Lys	CC	TT	AA	TT	CG	AC	47	23.9	4.8	6.7	11.7	53.5	118.6	3.2
GK48	AA	AG	AG	Glu/Lys	CC	TT	AA	CC	CG	AA	60	28.8	4.8	5.9	11.5	37.9	120.3	1.9
GK49	CC	AA	AG	Glu/Lys	CC	CT	AG	CC	CC	AC	44	23.9	3.9	6.7	8.8	46	87	1.6
GK50	CC	AG	AG	Glu/Lys	CC	TT	AG	CT	CG	AA	61	37.6	5.1	6.9	10.8	31.4	74.2	3.2
GK51	CC	AA	GG	Glu/Lys	CC	CT	AG	CT	CG	AA	56	28.6	4.7	7.4	11.3	49.5	100.7	3
GK52	CA	AG	AG	Lys/Lys	CT	CC	GG	CT	CC	AC	53	25.6	6	7.6	10.4	37	149.9	2.2
GK53	CA	AA	GG	Glu/Lys	CC	CT	AA	CT	CG	AA	59	27.3	4.6	6.5	8.8		63.7	3.5
GK54	CA	GG	GG	Lys/Lys	CC	TT	AG	CT	CC	AA	57	22.1	6.1	7	10.8	26	72	3.4
GK55	CA	AA	AA	Glu/Glu	CC	CT	AA	CT	CG	AC	58	24.4	5	7.1	12.6	49.2	111.6	2.2
GK56	CC	GG	AG	Glu/Lys	CC	CT	AG	CC	CG	AA	69	23	5.5	6.9	8.4	41.4	44.9	3.3
GK57	CA	AA	AG	Glu/Lys	CC	CC	AA	TT	CG	AA	64	23.4	5	6.7	9.7	36.4	51.6	3.3
GK58	CC	GG	AG	Glu/Lys	CC	CT	AA	CC	CG	AC	54	30.1	4.9	7.9		29.5	32.1	2.8
GK59	CC	GG	AG	Glu/Lys	CT	TT	AG	CT	CG	AA	63	25.2	5.1	5.5	10.8	31.5		1.9
GK60	CA	AG	AG	Glu/Glu	CT	CT	AA	CT	CG	AC	67	30.8	5	5.6	8.4	40.6	121.2	3
GK61	CA	AG	AA	Lys/Lys	CC	CT	AG	CT	CC	AA	50	21	4.3	6.3	9.8	57.1	114.8	1.8
GK62	CA	AG	AG	Glu/Lys	CT	CC	AG	CT	CC	AA	33	22.2	5.2	6.6	8.6	35.3	102.7	3.9
GK63	CA	AA	AG	Glu/Lys	CT	CC	GG	CC	CG	AC	53	31.7	4.1	6	10.7	47.6	115.3	3.2
GK64	CC	AA	AG	Lys/Lys	CT	TT	GG	CT	CG	AA	62	22.6	5.6	6.6	9.1	26.5	104.6	3.9
GK65	CA	GG	AG	Glu/Glu	CT	TT	AA	CT	CG	AA	64	33.8	4.5	7.3	11.2	37.6	85.9	3.6
GK66	CA	AG	GG	Lys/Lys	CC	TT	AG	CT	CC	AA	55	28.3	5.4	6.1	10.6	37.2	38.8	2.9
GK67	CA	AG	GG	Glu/Lys	CC	CT	AG	CT	CC	AA	65	32.2	4.6	5.9	11.8	25.9	111.6	3.4
GK68	CA	AG	AG	Glu/Lys	CC	TT	AG	CT	GG	AA	68	26.3	5.2	7.4	12.4	27.4	131.2	1.5
GK69	CA	AG	GG	Glu/Glu	CC	TT	AA	CT	CG	CC	52	26.9	4.5	6.5	10.3	37.3	110.9	2.6
GK70	CA	AG	AG	Glu/Lys	CC	TT	AA	CC	CC	CC	43	36.7	5.2	7.1	8.8	42.7	122.4	3.1
GK71	CC	AA	AA	Glu/Lys	CC	TT	AA	CT	CC	AA	48	39.6	4	7.1	8.4	39.2	59.3	3.4
GK72	AA	AA	GG	Lys/Lys	CC	TT	AG	CC	CG	AA	56	39.4	5.7	6	8.3	34.3	59	4
GK73	CC	GG	AA	Glu/Lys	CT	CT	AA	CC	CC	CC	67	23	5.4		8.3	59.1	59.7	3.1
GK74	CA	GG	AG	Glu/Lys	CC	CT	AG	TT	CG	AA	67	22.5	5.7	8.1	12.3	24	56.7	2.8
GK75	CA	AG	AG	Glu/Lys	CC	CT	AG	CT	CC	AA	65	22.4	5.5	7.1	10.7	34.8	83.4	3.4
GK76	CC	AG	GG	Glu/Lys	CC	TT	AG	CT	CC	CC	68	21.5	5	7.7	12.5	44.3	108.8	3.3
GK77	CA	AA	AA	Glu/Lys	CC	TT	AA	TT	GG	AA	57	34.6	4.5	5.9	12.2	39	136.1	4.2
GK78	CA	AG	AA	Glu/Lys	CC	CT	AG	CT	CG	AA	69	29.5	5.9	6.6	9.5	33.1	40.6	3
GK79	CA	AG	AG	Glu/Lys	CC	CT	AA	CT	CC	AA	62	24.9	4.8	7	12.3	59.8	60.9	3.9
GK80	CA	GG	AA	Lys/Lys	CT	TT	AA	CC	CG	AA	61	25.5	5.7	8.4	11.7	57.6	68.4	2.5
GK81	CA	AG	AA	Glu/Glu	CC	TT	AG	CT	CC	AA	42	32.6	5.2	7.9	10.9	42.9	116.4	3
GK82	CA	AG	GG	Glu/Lys	CC	CT	AA	CT	CC	AA	37	29	4.7	6.9	12.8	39.4	81.7	2.6
GK83	CA	AG	AA	Lys/Lys	CC	TT	AG	CT	CC	AA	52	37.4	5.3	7.3	11.5	24.2	72.6	3.7
GK84	CA	AG	AG	Glu/Lys	CT	TT	AA	CT	CC	AA	52	32.9	3.9	7.4	9.5	20.9	104.1	1.6
GK85	CA	GG	AG	Lys/Lys	CC	CT	AA	CT	CC	CC	55	38.8	5.1	6.3	11.9	25.5	126.7	2.6
GK86	CA	AG	AG	Glu/Lys	CT	TT	GG	CT	CC	AA	55	29.6	5.1	6.3	11		87.6	3
GK87	CC	GG	AG	Glu/Lys	CC	TT	AG	CC	CG	CC	65	23.7	5.2	6.9	12.3	51.8	119.2	2.3
GK88	CC	AG	GG	Glu/Glu	CC	TT	AG	CC	CG	AA	43	24.6	4.1	7.5	9.9	47.7	63	2
GK89	CC	AA	GG	Glu/Glu	CT	TT	AG	CC	CC	AA	52	23.6	4.4	6.2	10.8	52.6	107.7	1.7
GK90	CA	AA	AG	Glu/Lys	CC	CT	AA	CT	CG	AA	52	26.5	4.8	7.2		29.9		2.5
GK91	CA	AG	AG	Glu/Lys	CC	CC	AG	CT	CC	AA	56	25.7	5	9	9.3	37.1	114	3
GK92	CA	AG	AG	Glu/Lys	CT	TT	AA	CT	CC	AC	69	25.8	4.5	7.4	10.8	31	119.7	3.1
GK93	CA	AG	GG	Glu/Lys	TT	CT	AA	CC	CG	AA	67	24	5.2	7.5	11.5		140.1	1.9
GK94	CA	AG	AG	Lys/Lys	TT	TT	AA	CC	CG	AA	40	22.9	5.3	5.3	9.9	57	102.6	2.8
GK95	CC	AG	AA	Glu/Lys	CT	TT	GG	CT	CC	AC	56	29.9	4.9	7.4	9.4	40	92.9	3.9
GK96	CC	AG	AG	Glu/Lys	CC	CT	AA	CC	CC	AA	66	25.6	4.7	6.2	9.2	26.7	148.7	1.8
GK97	CA	AA	AA	Glu/Lys	CC	TT	AA	CT	CC	AA	50	26.4	5.5	5.7	12.7	58.9	35.8	2
GK98	CA	AA	AG	Glu/Lys	CT	CT	AG	CC	CC	AC	31	31.3	5.1	7.2	9.6	32.6	48.5	3.6
GK99	CA	AG	AG	Glu/Lys	CT	TT	AA	CC	CG	AA	34	29.3	4.3	8.4	9.2	37.8	129.6	3.3
GK100	CA	AG	AG	Glu/Lys	CC	CT	AA	CC	CC	AC	56	31.7	5.2	8.3	9.8	33.4	83	2.9
GK101	CA	AG	GG	Glu/Glu	CC	CT	AG	CT	CG	AA	70	31.9	4.5	7.4	12.2	59.7	126.6	3.1
GK102	CA	GG	GG	Lys/Lys	CC	CT	AG	CT	CG	AA	53	29.9	5.3	7.6	9.8	24.7	140.8	2.3
GK103	CC	AG	AA	Glu/Lys	CT	TT	AG	CT	CG	AA	64	28.5	4.4	6.2	11.5	59.3	89.1	2
GK104	CC	GG	AG	Glu/Lys	CC	TT	AG	CT	CC	AA	59	29.3	5.8	7.4	12.4	37.5	57.7	2.3
GK105	CA	AG	AA	Glu/Lys	TT	TT	AA	CC	CG	AA	46	31.2	4.9	5.7	12.7	51.6	85.8	4.2
GK106	AA	AG	GG	Glu/Glu	CC	TT	AA	CC	CG	AA	59	22.5	4.1	6.7	9.3	49.8	73	2.2
GK107	CC	AA	AG	Glu/Lys	CT	CC	AG	TT	CC	AC	58	24.4	5.4	7.8	10.3	46.1	49.9	3.8
GK108	CA	GG	AG	Glu/Lys	CC	TT	AA	CC	CC	AC	63	30.8	4.8	5.5	11.1	24.1	103	3.3
GK109	CA	AA	AA	Glu/Lys	CC	TT	AA	CC	GG	AC	54	27.2	5.2	7.4	9.1	38.5	107.8	4.2
GK110	CA	AG	AG	Lys/Lys	CC	TT	AA	CT	CG	AA	48	27.4	3.6	7.2	11.2	47.9	96.5	3.1
GK111	CC	AG	AA	Lys/Lys	TT	TT	AA	CC	CC	AA	57	32.1	5.2	8.1	12.3		82.7	4
GK112	CA	AA	AA	Lys/Lys	CT	CT	AG	CC	GG	AC	55	21.1	5.5	7.1	9.7	42.7	92.1	2
GK113	CA	AA	AG	Glu/Lys	CT	TT	AG	CC	CG	AC	63	27	4.7	7.2	11.5	37.7	138.5	2.7
GK114	CA	AA	AA	Glu/Glu	CT	TT	AA	CT	CG	AA	60	24.1	5	8.2		34.7	56.3	3.4
GK115	CC	GG	AA	Lys/Lys	CT	TT	AA	CC	CC	AA	59	20.9	5.7	6.4	10.4	59.3	129.6	3.2
GK116	CC	AG	AA	Glu/Glu	CC	TT	AA	CT	CG	AA	70	25.4	5.3	7.6	12.1		95.5	1.7
GK117	CA	AG	AG	Glu/Glu	CC	TT	AG	TT	CG	AA	25	35.9	5.4	6.7	8.3		41.6	3.2
GK118	CA	GG	AG	Glu/Glu	CC	CT	AA	TT	CC	AC	68	29.5	5.7	6.5	12.1	36.4	65.3	3
GK119	CA	AG	AG	Glu/Lys	CT	CT	AA	TT	CC	AC	67	27.3	5.8	6.7	10.4	34.6	147.8	1.7
GK120	CA	AA	AG	Glu/Glu	CT	CC	AA	CC	CG	AA	64	34.4	4.7	7.6	11.1	30.7	84.2	4.3
GK121	CA	AG	AG	Lys/Lys	CC	TT	AA	CT	CG	AA	52	21.5	5.6	5.8	10.8	39	99.7	2.9
GK122	CA	GG	AG	Glu/Glu	CC	CT	AG	TT	CC	AA	62	27.1	5.3	5.5	9.1	49.1	58.2	2.5
GK123	CC	AA	AA	Glu/Glu	CC	CT	AG	CT	CC	AA	68	27	4.4	7.3	9.3	45.7	131.2	3.3
GK124	CA	AG	AG	Glu/Glu	CC	CT	AA	TT	CG	AC	57	20.5	5.5	5.7		37.5	107.2	1.6
GK125	CA	GG	GG	Glu/Lys	CC	TT	AG	TT	CG	AA	50	31.1	5.3	7.5	10.8	58.4	111.6	2.7
GK126	CA	AA	GG	Glu/Lys	CC	CT	GG	CT	CG	AA	56	25.2	5.5	7.1	11	55.6	145.9	4.7
GK127	CC	GG	GG	Glu/Lys	CC	TT	AA	CC	CC	AA	54	29.5	5	7.5	9.7	59.7	30	3.5
GK128	CA	AG	GG	Glu/Glu	CC	TT	AA	CT	CC	AA	56	31.7	4.5	7.9	9.4	55.3	53.7	3.7
GK129	CA	GG	AA	Glu/Lys	CC	CT	AA	CC	CC	AA	59	34.5	5.1	6.8	12.3	39.2	79.7	4.4
GK130	CA	AG	GG	Lys/Lys	TT	CC	AA	CC	CG	AA	40	33.2	4.5	6.5	11.6	38.2	81.6	3.6
GK131	CA	AA	AG	Glu/Glu	CC	TT	AA	CC	CG	AA	26	29.6	4.5	9.2	9.3	50.3	103.8	3
GK132	CA	AG	AA	Glu/Glu	CC	CT	AG	CT	CC	AA	63	26.1	4.7	7.5	8.6	32.3	71	2
GK133	CA	AG	AG	Glu/Glu	CC	TT	AA	CT	CG	AC	28	29.9	5	7.3		35.8	71.1	2.5
GK134	CC	AA	AA	Glu/Lys	CC	CT	AA	CC	CG	CC	68	31.7	5.9	5.4	11.8	51.9	134.9	2.9
GK135	CA	GG	AG	Glu/Lys	CT	TT	AA	TT	CC	AA	41	29	4.9	7.1	10.8	50.6	111.4	2.6
GK136	CA	AG	AA	Lys/Lys	CC	CT	AA	CT	CC	AA	60	27.8	5.9	7.3	10.5		133.5	3.2
GK137	CC	AG	AG	Glu/Lys	CT	CT	AG	CT	CG	AA	56	28.9	5.2	7.9	8.4	46.8	110	3.1
GK138	CA	AG	GG	Glu/Lys	CT	TT	AA	CT	CG	AA	65	27.5	5.8	6.5	11.8	50.2	52.5	4
GK139	CC	GG	AG	Glu/Lys	CC	TT	AA	CT	CC	AA	65	29.5	5.9	8.3	9.4	53.6	114.8	2.1
GK140	AA	GG	AG	Glu/Lys	CC	TT	AA	CT	CC	AA	67	27.9	5.7	5.8	12.4	39.4	71.2	1.6
GK141	CA	AG	AG	Glu/Lys	TT	CT	AA	CT	CC	AA	42	27.9	6	7.1	11.3		76.8	2.1
GK142	CC	GG	AG	Glu/Lys	CC	TT	AA	CC	CC	AC	63	29.4	4.4	6.4	9.2	44.4	78.8	3.1
GK143	CA	AA	AG	Glu/Lys	CT	CT	AG	CC	CC	AC	69	26.2	3.9	6.7	9.9	37.4	71.2	2.3
GK144	CA	AG	AA	Glu/Lys	CT	TT	GG	CC	CC	AC	60	22.6	4.2	5.9	12.1	34.3	55.8	3
GK145	CA	AA	AG	Lys/Lys	CC	CT	AG	CT	CG	AA	58	31.3	5.9	7.4	10.5	44.6	102.8	2.5
